# Supplementary material for: Hundreds of putatively functional small open reading frames in Drosophila
Source: Genome Biol. 2011 Nov 25;12(11):R118. doi: 10.1186/gb-2011-12-11-r118 (PMC3334604; doi:10.1186/gb-2011-12-11-r118)
Supplement: Additional file 3 — Fasta file with the sequences of the 401 smORFs representing our conservative estimate. [file gb-2011-12-11-r118-S3.TXT]

>Dm_2L:23517 <putative_smORF_Ladoukakis_2011>
MVSLIKNQLLKHLSM*
>Dm_2L:23546 <putative_smORF_Ladoukakis_2011>
MDCIQCCGENNNA*
>Dm_2L:110584 <putative_smORF_Ladoukakis_2011>
MNSARHHRIGVFLSP*
>Dm_2L:87597 <putative_smORF_Ladoukakis_2011>
MQIGLPGMPGALPAGAMAMPGMGVMLQGHPNMLQMMQPRFR*
>Dm_2R:21419 <putative_smORF_Ladoukakis_2011>
MITDVQLAIFSNVLGVFLFLLVVAYHYINANTGK*
>Dm_2R:4171 <putative_smORF_Ladoukakis_2011>
MLVKSYGLFFLGVRLAKEFVGVELMPSLGPA*
>Dm_2R:10851 <putative_smORF_Ladoukakis_2011>
MDQIKRGATLKRNQKINDRSAPKIH*
>Dm_3R:52381 <putative_smORF_Ladoukakis_2011>
MLDPTGTYRRPRDTQDSRQKRRQDCLDPTGQY*
>Dm_X:47283 <putative_smORF_Ladoukakis_2011>
MPKCDVKTRYIPATFAWIVLLLTTFLFFFYP*
>Dm_2R:93799 <putative_smORF_Ladoukakis_2011>
MNSCTEVAYRPEEFSFELRMRVNNNIWFRQKVSGQNPPPFCFRPPRFNFAKACIQFHDIW
FVGRNMHVCMYMSGEFQGFELFER*
>Dm_3R:115776 <putative_smORF_Ladoukakis_2011>
MYYFFSTWNLLKTKQSMFITIY*
>Dm_2R:11728 <putative_smORF_Ladoukakis_2011>
MLPEKKPGCLRRVWNFFGLGKPRHSNSQHSSNGRLYSV*
>Dm_3R:33688 <putative_smORF_Ladoukakis_2011>
MWHLFKVHFVHCVSVY*
>Dm_2R:85606 <putative_smORF_Ladoukakis_2011>
MEGPLSFLQVNPACLVLLVLGISLVDFMVNNWSCPKGDSSLHPSTSTVSAKKNKKCGNET
PLVRNYGLRHRAKLLASVKRRLDHQF*
>Dm_3R:39928 <putative_smORF_Ladoukakis_2011>
MTKRNTLMPIMCG*
>Dm_2L:104545 <putative_smORF_Ladoukakis_2011>
MGNASSSSANGGKSSRKCRSLPNSPDVRR*
>Dm_2L:60321 <putative_smORF_Ladoukakis_2011>
MLLALDCSPLHPCLCRIW*
>Dm_3R:88623 <putative_smORF_Ladoukakis_2011>
MDLNNDGFVDWAEYRKTEANIGKD*
>Dm_2R:27267 <putative_smORF_Ladoukakis_2011>
MHSFHLHNLKTFN*
>Dm_2R:24301 <putative_smORF_Ladoukakis_2011>
MWGRRLRSSMSKNKWI*
>Dm_3R:139320 <putative_smORF_Ladoukakis_2011>
MARKCLICLFFGFGLCVLGPLRSYRNLLASRGKQRKN*
>Dm_2R:93795 <putative_smORF_Ladoukakis_2011>
MPAASSHSRLFFYLLCAASLLAVSKSDAGSTKNSYFISYFYYLVINFINPFAMPIFYRFV
NICLA*
>Dm_2R:47672 <putative_smORF_Ladoukakis_2011>
MVMIRAAEHGQGYCPIKYLQEV*
>Dm_3L:21023 <putative_smORF_Ladoukakis_2011>
MHNDFCSLRLNI*
>Dm_3R:18691 <putative_smORF_Ladoukakis_2011>
MSSMAAFDQFKIGLK*
>Dm_3R:65604 <putative_smORF_Ladoukakis_2011>
MFSLDLLYISSTRY*
>Dm_X:58729 <putative_smORF_Ladoukakis_2011>
MASSTLDLGEKPEENDDVRLPKEQQPPAFFESKTFRIISIFLYLGGISGLGMVLALYYLM
FFDSSMPDIHLKFPVSIGGHPVQKVHEYQ*
>Dm_2R:58906 <putative_smORF_Ladoukakis_2011>
MYHGHVGGSTKTTQSQLHMIMIIIASGYRIFHTSVYMKIV*
>Dm_2R:13612 <putative_smORF_Ladoukakis_2011>
MKSYTFVRHFGQSFALLCQAQAYPVPLIR*
>Dm_3L:85810 <putative_smORF_Ladoukakis_2011>
MDTIKRWRRQPQ*
>Dm_3L:87965 <putative_smORF_Ladoukakis_2011>
MYVCNCNLSVVVKF*
>Dm_3L:65791 <putative_smORF_Ladoukakis_2011>
MQIPKNTFPWQFS*
>Dm_3R:56526 <putative_smORF_Ladoukakis_2011>
MPDKVLALFGKSAIVRM*
>Dm_3R:57971 <putative_smORF_Ladoukakis_2011>
MLQISKWQSKVIMCI*
>Dm_3R:119086 <putative_smORF_Ladoukakis_2011>
MRRLPKILINVR*
>Dm_4:1183 <putative_smORF_Ladoukakis_2011>
MINHYEEIFNISAELLNVIYTQALEACPEKLYELISTKVYGTEW*
>Dm_3L:43677 <putative_smORF_Ladoukakis_2011>
MMGGGHGGTVTVSVPATCSSSMNGSHEGSLALSPSSGSATLMRHSPDINQHPYGK*
>Dm_3R:139735 <putative_smORF_Ladoukakis_2011>
MWQKFRLLLSLPFAVLFQGLAVFAVGEEHIE*
>Dm_2L:36369 <putative_smORF_Ladoukakis_2011>
MFAYSNDLLPIISYKMFKLIVS*
>Dm_2L:103252 <putative_smORF_Ladoukakis_2011>
MMTSHLLTHLVISDDFRLSKMYLTND*
>Dm_2L:60722 <putative_smORF_Ladoukakis_2011>
MENKNNLEIAFNNGNIFIKR*
>Dm_3R:45121 <putative_smORF_Ladoukakis_2011>
MADIMVAIMAMTFNFSVQVTGR*
>Dm_3R:52023 <putative_smORF_Ladoukakis_2011>
MFGCIYQLWDW*
>Dm_3R:78579 <putative_smORF_Ladoukakis_2011>
MSNSAMVAVAICCILVLLAVFIVIIIVVGQTIEEPK*
>Dm_3R:56712 <putative_smORF_Ladoukakis_2011>
MGNINRHRTRQSG*
>Dm_X:6139 <putative_smORF_Ladoukakis_2011>
MLQRAYWNEHSRNLP*
>Dm_2L:77340 <putative_smORF_Ladoukakis_2011>
MSIVHEKTCQFPLRDR*
>Dm_2L:14421 <putative_smORF_Ladoukakis_2011>
MASFDCEEPNNAEKLMYDLN*
>Dm_2L:50443 <putative_smORF_Ladoukakis_2011>
MFRFMAILKHNNNFYA*
>Dm_2L:56580 <putative_smORF_Ladoukakis_2011>
MEHKSNLCAGQRF*
>Dm_2R:10367 <putative_smORF_Ladoukakis_2011>
MAMEWITAMDKR*
>Dm_2R:55417 <putative_smORF_Ladoukakis_2011>
MLSRSVLIVVGLLMLSWQWTMAMPPLPKNQPSGVSISQPDIPGASDILVQSIFNIDPSLC
PKGYIRTGPHHTCRRIA*
>Dm_3L:71166 <putative_smORF_Ladoukakis_2011>
MGNLFSINWLVVLTAY*
>Dm_3L:3005 <putative_smORF_Ladoukakis_2011>
MSELLTRWGFNFVLGRSRVAVT*
>Dm_3R:100349 <putative_smORF_Ladoukakis_2011>
MSELRRSLSRLSMIVYRATHSSEQSWREELLR*
>Dm_3R:60797 <putative_smORF_Ladoukakis_2011>
MQRAKLTSQVLLATAILYACLSPAACVYEAKILAFLQEFRMRMCHPIPNLGLPALDPLQL
GPAETELNNKYLVE*
>Dm_3R:89340 <putative_smORF_Ladoukakis_2011>
MFVSFTRHSAPKWGKPKAVFCLPFL*
>Dm_3L:69335 <putative_smORF_Ladoukakis_2011>
MVLGTTSSKCQCIFR*
>Dm_3R:37919 <putative_smORF_Ladoukakis_2011>
MQLKAHQTKLQIYINYWQ*
>Dm_2R:47664 <putative_smORF_Ladoukakis_2011>
MKSLSLDSPESSELHGQFRRRTQLPGTGASTSAGSGYYHGGSGGHLEHSTPPSNNSRLHC
K*
>Dm_2R:41165 <putative_smORF_Ladoukakis_2011>
MQSTRSQLNATKCRLADVVVAAVGG*
>Dm_3R:19840 <putative_smORF_Ladoukakis_2011>
MSACMTIVACRHSENAAATADDAAERAVREEILKNERE*
>Dm_3R:139743 <putative_smORF_Ladoukakis_2011>
MNLTGRQPFPQLFPHFPAFSRLVCLCVDFWQRTRHHKGIKWASSERVLGQIE*
>Dm_2L:22295 <putative_smORF_Ladoukakis_2011>
MYRRQQITTCNERSLQFFSSDFFSYFPLHHSDIHE*
>Dm_2R:13579 <putative_smORF_Ladoukakis_2011>
MQDKFGVNIRQANNSLNLLCKAQGYPMPAFR*
>Dm_3L:111643 <putative_smORF_Ladoukakis_2011>
MWVHLCVMNINEAQRA*
>Dm_3R:100326 <putative_smORF_Ladoukakis_2011>
MKRLMTWERDLVDAMYE*
>Dm_3R:94750 <putative_smORF_Ladoukakis_2011>
MPVAAKCQLMSST*
>Dm_3R:28956 <putative_smORF_Ladoukakis_2011>
MLTFICISCRTLLDLEEPA*
>Dm_X:46714 <putative_smORF_Ladoukakis_2011>
MNIFCCVLVHVS*
>Dm_2L:111567 <putative_smORF_Ladoukakis_2011>
MQPLPLPCAFNLNTK*
>Dm_2L:93435 <putative_smORF_Ladoukakis_2011>
MQISFYFLIHAK*
>Dm_2R:63179 <putative_smORF_Ladoukakis_2011>
MSVPFRRPNQPPPPTAQRVHPLLFDVRVLFRVPFVLIKII*
>Dm_2R:9992 <putative_smORF_Ladoukakis_2011>
MSNECILQWAGPGMRAEGAGGAGWCD*
>Dm_2R:24438 <putative_smORF_Ladoukakis_2011>
MDHLLCNMAGNSRNSSYNCLSSWDSYDRIPR*
>Dm_3L:111571 <putative_smORF_Ladoukakis_2011>
MPMSLLTFFQHSPLGCRAPTTHYCPNPHRRNSSPGL*
>Dm_3L:26493 <putative_smORF_Ladoukakis_2011>
MVVVSAQPTATGGIGFVPEMGSSEAPGGCVDCHDYFEIHV*
>Dm_3L:23158 <putative_smORF_Ladoukakis_2011>
MRVTYAPSCLYVQ*
>Dm_3L:80734 <putative_smORF_Ladoukakis_2011>
MLCIIMIASGRRIRISLCMAISRIPSYQCISL*
>Dm_3L:16994 <putative_smORF_Ladoukakis_2011>
MVLVDCPQTMAYLYGLEIAQ*
>Dm_3R:23716 <putative_smORF_Ladoukakis_2011>
MFAFTKLPCVSTLNSRQV*
>Dm_3R:119060 <putative_smORF_Ladoukakis_2011>
MFCINLCFFIRRRLLM*
>Dm_3R:46772 <putative_smORF_Ladoukakis_2011>
MCSSILTIICFIEAV*
>Dm_2L:50765 <putative_smORF_Ladoukakis_2011>
MKFMCNMHRFCQLYITTATHVIWR*
>Dm_3L:6641 <putative_smORF_Ladoukakis_2011>
MINCTPKIHNYLNK*
>Dm_3R:94705 <putative_smORF_Ladoukakis_2011>
MSGQTILRAQQQVN*
>Dm_2L:67149 <putative_smORF_Ladoukakis_2011>
MQAALMLRSKSRVARRRKLRKLGGRLELPSNVATKEIAPFPRYPPESWVII*
>Dm_2L:94821 <putative_smORF_Ladoukakis_2011>
MSLHLSKSLLRFHIDK*
>Dm_2R:92173 <putative_smORF_Ladoukakis_2011>
MAPREKVEFVLVRLAFVPYM*
>Dm_X:55143 <putative_smORF_Ladoukakis_2011>
MALQSLCDTAAAPSGTPRSLNPGIPPSGPN*
>Dm_X:36005 <putative_smORF_Ladoukakis_2011>
MKHRKACCLTCD*
>Dm_X:57642 <putative_smORF_Ladoukakis_2011>
MGSNNPSEADRYDYYDCE*
>Dm_X:103672 <putative_smORF_Ladoukakis_2011>
MRWPLSIHPFIHLTSSG*
>Dm_X:13847 <putative_smORF_Ladoukakis_2011>
MTLIRSTYRLITVMST*
>Dm_X:77844 <putative_smORF_Ladoukakis_2011>
MGLIIVILPSALLVSMYCAIK*
>Dm_2L:116429 <putative_smORF_Ladoukakis_2011>
MSDNSDKFGQLIDVLKV*
>Dm_2L:77201 <putative_smORF_Ladoukakis_2011>
MQINQRQMTNCE*
>Dm_2L:115746 <putative_smORF_Ladoukakis_2011>
MQVTDRWRDTVTRHID*
>Dm_2R:85360 <putative_smORF_Ladoukakis_2011>
MDLDPTLCQQRR*
>Dm_2R:69888 <putative_smORF_Ladoukakis_2011>
MKYQHPTAVNNNLPGGRP*
>Dm_3L:106938 <putative_smORF_Ladoukakis_2011>
MRKIPFVLHSRTGSCGTTTTKQTATQLIERISSKHTHMRIHILAHTTHTLAHTRARIQ*
>Dm_3L:115197 <putative_smORF_Ladoukakis_2011>
MIDDFSIWQPHQPQM*
>Dm_3L:38263 <putative_smORF_Ladoukakis_2011>
MRQHAIIHQKNNPNN*
>Dm_3L:60963 <putative_smORF_Ladoukakis_2011>
MHTLSTYARLMECLFT*
>Dm_3R:23768 <putative_smORF_Ladoukakis_2011>
MTCKWLSIKLSH*
>Dm_3R:142219 <putative_smORF_Ladoukakis_2011>
MTCKNVFTAFDYILP*
>Dm_3R:32370 <putative_smORF_Ladoukakis_2011>
MSTGARKNAQSPRNVK*
>Dm_3R:49681 <putative_smORF_Ladoukakis_2011>
MVQTIFWLPGHLKKNQQRLEDLAKIYAKDISEEERDEIEKLFNSKEPLTEERINQLLDKP
ETSEPKKEQ*
>Dm_3R:9314 <putative_smORF_Ladoukakis_2011>
MVLWFRESAGKPLYR*
>Dm_3R:9007 <putative_smORF_Ladoukakis_2011>
MQIQTKEFIILLLCI*
>Dm_3R:35783 <putative_smORF_Ladoukakis_2011>
MQIRLLIKLYGSIM*
>Dm_3R:33763 <putative_smORF_Ladoukakis_2011>
MHEFVKCYSNGKCDFYQF*
>Dm_3L:7030 <putative_smORF_Ladoukakis_2011>
MTLSRPVVTPPCNPRTISALEPF*
>Dm_3R:39650 <putative_smORF_Ladoukakis_2011>
MVHVGNERFVFAFACHRSHAAESSLAQTHSHIPKHSPLYQHFTLAVITRDPLTVH*
>Dm_3R:101144 <putative_smORF_Ladoukakis_2011>
MEPPAQPACHCLPLLAEISIFDLLLHMEQQQQQQQQQQQQQQHQQQQQQQQQQQRGAFAA
LCGRAAGAVCLLNCSFKP*
>Dm_3L:65713 <putative_smORF_Ladoukakis_2011>
MLSAVAADAFWPYLYE*
>Dm_3R:69251 <putative_smORF_Ladoukakis_2011>
MSCQNYHKAIKRISHS*
>Dm_2R:13375 <putative_smORF_Ladoukakis_2011>
MEHFRTAALPLITYSVIISAS*
>Dm_2L:52920 <putative_smORF_Ladoukakis_2011>
MNHAHFYDDCQSS*
>Dm_2L:73221 <putative_smORF_Ladoukakis_2011>
MAGEWLGHGFFPSQLHSVTLCACWKHFIKHLFA*
>Dm_2L:61851 <putative_smORF_Ladoukakis_2011>
MARSDWMHIKVDSAEQ*
>Dm_2L:114807 <putative_smORF_Ladoukakis_2011>
MNNIYEDEMFPNAT*
>Dm_2L:61845 <putative_smORF_Ladoukakis_2011>
MLYKYTKVSFHHSLKVFIH*
>Dm_2L:62939 <putative_smORF_Ladoukakis_2011>
MVTLQIITKAYSCL*
>Dm_2L:50832 <putative_smORF_Ladoukakis_2011>
MVANCKVNGVWLLQQ*
>Dm_2L:36386 <putative_smORF_Ladoukakis_2011>
MARKLFSNFSIILRK*
>Dm_2L:11227 <putative_smORF_Ladoukakis_2011>
MHINKQNVTLSERQALEVF*
>Dm_2L:92351 <putative_smORF_Ladoukakis_2011>
MMTGMHKCTNLNYANHGRA*
>Dm_2L:52030 <putative_smORF_Ladoukakis_2011>
MFALHYYYWNK*
>Dm_2L:62490 <putative_smORF_Ladoukakis_2011>
MLHLMLMDSHLQ*
>Dm_2L:24862 <putative_smORF_Ladoukakis_2011>
MISDKRSFTGNMMDSYHQQICH*
>Dm_2R:42259 <putative_smORF_Ladoukakis_2011>
MSRRKQAKPRACLKRKLGASGQWQDSNPQVATN*
>Dm_2R:34028 <putative_smORF_Ladoukakis_2011>
MYVFCIFIYNL*
>Dm_2R:93782 <putative_smORF_Ladoukakis_2011>
MLMLLVITASRRW*
>Dm_3L:19018 <putative_smORF_Ladoukakis_2011>
MSLSITKLSLHINSDYEIKML*
>Dm_3L:48631 <putative_smORF_Ladoukakis_2011>
MKLKCVCDPITNK*
>Dm_3L:88225 <putative_smORF_Ladoukakis_2011>
MIQIYGTRYKFGI*
>Dm_3L:63043 <putative_smORF_Ladoukakis_2011>
MCRVAKHEKWQIN*
>Dm_3L:70780 <putative_smORF_Ladoukakis_2011>
MRNLRHLFAFWGP*
>Dm_3L:106827 <putative_smORF_Ladoukakis_2011>
MRMPHCCTFRAASL*
>Dm_3L:37047 <putative_smORF_Ladoukakis_2011>
MGLCLWRQLPQTCF*
>Dm_3L:115244 <putative_smORF_Ladoukakis_2011>
MKMLQPAIYKTNANKT*
>Dm_3R:103899 <putative_smORF_Ladoukakis_2011>
MRVNLPTAQQFISQSN*
>Dm_3R:69033 <putative_smORF_Ladoukakis_2011>
MCIWHTYRAINGAIKCLL*
>Dm_3R:116084 <putative_smORF_Ladoukakis_2011>
MLCVFICAATLLPSGR*
>Dm_3R:90362 <putative_smORF_Ladoukakis_2011>
MIYKIALNIKITYL*
>Dm_3R:99016 <putative_smORF_Ladoukakis_2011>
MSICLKHIKEAEVSPC*
>Dm_3R:49679 <putative_smORF_Ladoukakis_2011>
MFKTSGLCLLLAICGFVLLK*
>Dm_3R:57199 <putative_smORF_Ladoukakis_2011>
MSPDIHLLQMILHN*
>Dm_3R:131258 <putative_smORF_Ladoukakis_2011>
MKCQTCVRARLRHLTWPINLGLIGLCHNKTEIQIQIQIQLQTQLQIQMQRRYTTSDIDVH
SLLISPPFFLLHYIYPMW*
>Dm_3R:31892 <putative_smORF_Ladoukakis_2011>
MAAFVAPSLRKRCGPGAMHSDRQICTPA*
>Dm_3R:9370 <putative_smORF_Ladoukakis_2011>
MRHRKSLKRSPR*
>Dm_3R:47697 <putative_smORF_Ladoukakis_2011>
MISVCNFNCQLNE*
>Dm_3R:10032 <putative_smORF_Ladoukakis_2011>
MQNCQSNFIMGQKRNQLLSRVL*
>Dm_3L:111518 <putative_smORF_Ladoukakis_2011>
MMMPHLKRNTNFV*
>Dm_3R:104698 <putative_smORF_Ladoukakis_2011>
MCVLLTTKCYLVVSFHTTSSI*
>Dm_3R:33488 <putative_smORF_Ladoukakis_2011>
MSHQHAIYFRIFE*
>Dm_X:84547 <putative_smORF_Ladoukakis_2011>
MAAQRDLPFVRPVRE*
>Dm_X:104141 <putative_smORF_Ladoukakis_2011>
MASSIKMTIANNNDDNRGKDKQ*
>Dm_X:10747 <putative_smORF_Ladoukakis_2011>
MQQSRYTRINLIKIVFFPNLWD*
>Dm_X:25269 <putative_smORF_Ladoukakis_2011>
MIMMMSTAERLGIPVLPVCIPTNVLTLL*
>Dm_X:7845 <putative_smORF_Ladoukakis_2011>
MATGFRFLFRCAFNSTRILFAV*
>Dm_X:51771 <putative_smORF_Ladoukakis_2011>
MTPPRLSRYLMAVRGGRDGEQRK*
>Dm_X:87812 <putative_smORF_Ladoukakis_2011>
MHLPRSDPNRCDAIHQINAQKLWNNEINAKN*
>Dm_X:38130 <putative_smORF_Ladoukakis_2011>
MDEDFLANDDGHHLDEESAEVPGILTGYTRDTIAHFNPRKVDGGFRQLWERVPLQKVDDI
KRR*
>Dm_2L:51311 <putative_smORF_Ladoukakis_2011>
MFLFFTLITQPEITGTESFMGRSFECQ*
>Dm_2L:73290 <putative_smORF_Ladoukakis_2011>
MRHKFINNTPKAN*
>Dm_2L:17975 <putative_smORF_Ladoukakis_2011>
MQSFDNRTKIFSSIVS*
>Dm_2L:86496 <putative_smORF_Ladoukakis_2011>
MNRSCRRRHGPNAP*
>Dm_2L:77549 <putative_smORF_Ladoukakis_2011>
MCASLNFQNVFLLFLIHTHTFSSPSTFTSSLIPNPIPRHV*
>Dm_2L:19363 <putative_smORF_Ladoukakis_2011>
MHEMSILIRKLNSI*
>Dm_2L:38823 <putative_smORF_Ladoukakis_2011>
MELLEWREFQLN*
>Dm_2L:2842 <putative_smORF_Ladoukakis_2011>
MCKCLRMPIEARTNDQ*
>Dm_2L:37352 <putative_smORF_Ladoukakis_2011>
MQPNEVPEMRSEIA*
>Dm_2L:953 <putative_smORF_Ladoukakis_2011>
MTRASRFMFDIS*
>Dm_2L:72236 <putative_smORF_Ladoukakis_2011>
MPHGIHNNVKCFIITINV*
>Dm_2L:75204 <putative_smORF_Ladoukakis_2011>
MFAARFHFRTW*
>Dm_2L:18428 <putative_smORF_Ladoukakis_2011>
MSRAPDQKNRSHRGGGWKKSSLHFNTCCCHHSNPGKKKPPLVEGEEPWGHFHAQPSM*
>Dm_2L:16811 <putative_smORF_Ladoukakis_2011>
MGGPHVEGHKVENYHLLN*
>Dm_2L:65387 <putative_smORF_Ladoukakis_2011>
MRNSQLSLIVWACPHWHDDGGMDNSH*
>Dm_2L:19173 <putative_smORF_Ladoukakis_2011>
MQTKLIYILKSIRLQKLV*
>Dm_2L:110263 <putative_smORF_Ladoukakis_2011>
MLSCYQNTMRHFD*
>Dm_2R:16737 <putative_smORF_Ladoukakis_2011>
MSLPTLPKPPWKISIKRIK*
>Dm_2R:74113 <putative_smORF_Ladoukakis_2011>
MTNVFVYPNIILL*
>Dm_2R:47847 <putative_smORF_Ladoukakis_2011>
MQNRSVIDFWLLQIVWP*
>Dm_2R:90287 <putative_smORF_Ladoukakis_2011>
MHTAQLRKYSLRNKNSTF*
>Dm_3L:114613 <putative_smORF_Ladoukakis_2011>
MTAKCILCIINCLCE*
>Dm_3L:103418 <putative_smORF_Ladoukakis_2011>
MELSAQVDCVQFIKTR*
>Dm_3L:20105 <putative_smORF_Ladoukakis_2011>
MNTAMNVRRMTNT*
>Dm_3L:30626 <putative_smORF_Ladoukakis_2011>
MRNRSKQIMCNAS*
>Dm_3L:28595 <putative_smORF_Ladoukakis_2011>
MAMSFAACPTCNVLAHS*
>Dm_3L:67006 <putative_smORF_Ladoukakis_2011>
MIIAQIWLSIDDHRRP*
>Dm_3L:63873 <putative_smORF_Ladoukakis_2011>
MCRYYYGKQSDAF*
>Dm_3L:29783 <putative_smORF_Ladoukakis_2011>
MLMTINCPANRDHKLELTKKL*
>Dm_3L:67585 <putative_smORF_Ladoukakis_2011>
MAALSLAPCCCWTAVKIDKMILMNCTWL*
>Dm_3L:6805 <putative_smORF_Ladoukakis_2011>
MFAHIWYSQLYKYVNSF*
>Dm_3L:3403 <putative_smORF_Ladoukakis_2011>
MHKCLYNHFVEQNLDVTWLSVGA*
>Dm_3R:105505 <putative_smORF_Ladoukakis_2011>
MSCGACAACRANP*
>Dm_3R:74790 <putative_smORF_Ladoukakis_2011>
MRPKVMFKCFDLA*
>Dm_3R:22217 <putative_smORF_Ladoukakis_2011>
MNFFVIGFLIMQAASE*
>Dm_3R:91263 <putative_smORF_Ladoukakis_2011>
MRSKSLTRMKFLN*
>Dm_3R:4890 <putative_smORF_Ladoukakis_2011>
METFAPLPINICYRLC*
>Dm_3R:121003 <putative_smORF_Ladoukakis_2011>
MPFSLIQFAFGAHLFIQIV*
>Dm_3R:111051 <putative_smORF_Ladoukakis_2011>
MLVPRNPRLPRSNQ*
>Dm_3R:127243 <putative_smORF_Ladoukakis_2011>
MRSIPGHVNWPHCL*
>Dm_3R:4881 <putative_smORF_Ladoukakis_2011>
MKSLSWLICFMAF*
>Dm_3R:53371 <putative_smORF_Ladoukakis_2011>
MESDAFMFCVISQPFDVL*
>Dm_3R:118955 <putative_smORF_Ladoukakis_2011>
MCRQMVAIWCGSGKA*
>Dm_3R:77930 <putative_smORF_Ladoukakis_2011>
MWKIFNKLEIMQTSAK*
>Dm_3R:21945 <putative_smORF_Ladoukakis_2011>
MLAPDKSYADDDDRLRHRTQNKSNLSH*
>Dm_3R:88432 <putative_smORF_Ladoukakis_2011>
MMQRQDLIIITKSIYTVNIYIFLYKYIYLSI*
>Dm_3R:117816 <putative_smORF_Ladoukakis_2011>
MFINEKPDQLSNRICKSFDATAVRR*
>Dm_3R:43698 <putative_smORF_Ladoukakis_2011>
MINYTRPRLIEINQS*
>Dm_3R:43399 <putative_smORF_Ladoukakis_2011>
MMILQLKTNFMSICHCFELL*
>Dm_3R:64689 <putative_smORF_Ladoukakis_2011>
MSAIRKCARLNCTIDK*
>Dm_3L:16486 <putative_smORF_Ladoukakis_2011>
MCQHRLHINGPEVCMPIVMR*
>Dm_3L:16504 <putative_smORF_Ladoukakis_2011>
MTIGMHTSGPLICNRC*
>Dm_2L:92167 <putative_smORF_Ladoukakis_2011>
MHLAGLWLWLVGYG*
>Dm_2L:57082 <putative_smORF_Ladoukakis_2011>
MSFWGAFHFTRLP*
>Dm_2R:9553 <putative_smORF_Ladoukakis_2011>
MTWYLLISLTNLLR*
>Dm_3L:44995 <putative_smORF_Ladoukakis_2011>
MPSNLRRFLALSFVQMVLLPSTSRNSSHKSSVSFAMPP*
>Dm_3R:56091 <putative_smORF_Ladoukakis_2011>
MIAARSTIPLQLCIYPNIHFVCSATTKTHCKQNDRR*
>Dm_3R:67993 <putative_smORF_Ladoukakis_2011>
MKKKRWYLLVLSAYH*
>Dm_3R:69072 <putative_smORF_Ladoukakis_2011>
MLLSALRHQNDYTNFSN*
>Dm_X:87998 <putative_smORF_Ladoukakis_2011>
MPAISIKKQLTICTTFI*
>Dm_X:26695 <putative_smORF_Ladoukakis_2011>
MCVPLALILILLSQ*
>Dm_X:40409 <putative_smORF_Ladoukakis_2011>
MLEVEKCNILWAQRMCI*
>Dm_X:78797 <putative_smORF_Ladoukakis_2011>
MRSFTPQVAIICHRPQ*
>Dm_X:68233 <putative_smORF_Ladoukakis_2011>
MYNNAKCRNDFKCNFN*
>Dm_X:87910 <putative_smORF_Ladoukakis_2011>
MAFNAVLDTEKLCV*
>Dm_2L:99504 <putative_smORF_Ladoukakis_2011>
MAKTTFFFLSQVQTGLLMM*
>Dm_2L:62297 <putative_smORF_Ladoukakis_2011>
MVARRLHLLTINRS*
>Dm_2R:27346 <putative_smORF_Ladoukakis_2011>
MKCSVIKCTQFTQFT*
>Dm_2L:68178 <putative_smORF_Ladoukakis_2011>
MALLMAVIQMKITQMN*
>Dm_2L:64723 <putative_smORF_Ladoukakis_2011>
MALIHELLPKSMPKRIKVEG*
>Dm_2L:17766 <putative_smORF_Ladoukakis_2011>
MCKGQLVVQHHLNPFTRMFCYGIIMSSFALHQILHHQHHTPIKSLI*
>Dm_2L:99555 <putative_smORF_Ladoukakis_2011>
MLAIWPCFVRYR*
>Dm_2L:72485 <putative_smORF_Ladoukakis_2011>
MAHISLIDRSNVEHW*
>Dm_2L:92682 <putative_smORF_Ladoukakis_2011>
MMSPKSLTRICHRGCRAWIWRTQCLPLRVSI*
>Dm_2L:64225 <putative_smORF_Ladoukakis_2011>
MQLGPGDDNNYGPCRR*
>Dm_2L:93850 <putative_smORF_Ladoukakis_2011>
MIARHCCCLPFQITARV*
>Dm_2L:72243 <putative_smORF_Ladoukakis_2011>
MKIENPQRPKLSVIHHD*
>Dm_2L:73809 <putative_smORF_Ladoukakis_2011>
MACNCQAVGYALT*
>Dm_2L:77946 <putative_smORF_Ladoukakis_2011>
MIDDIARLRFAIIY*
>Dm_2L:74062 <putative_smORF_Ladoukakis_2011>
MIYLCKLRHTNY*
>Dm_2L:74072 <putative_smORF_Ladoukakis_2011>
MAKVMQPIYIQKQLNKRAKC*
>Dm_2L:67135 <putative_smORF_Ladoukakis_2011>
MALQGSYMAYMP*
>Dm_2L:110666 <putative_smORF_Ladoukakis_2011>
MHLYKHANYANGYRK*
>Dm_2L:86879 <putative_smORF_Ladoukakis_2011>
MKRSTANLVQLFD*
>Dm_2L:64951 <putative_smORF_Ladoukakis_2011>
MDFYVTNLYLISKMRNKL*
>Dm_2L:19070 <putative_smORF_Ladoukakis_2011>
MLLSHKFCGFLSRKQ*
>Dm_2L:11698 <putative_smORF_Ladoukakis_2011>
MITRRMSDFNLTQR*
>Dm_2L:88805 <putative_smORF_Ladoukakis_2011>
MQFGQMYYIQFEY*
>Dm_2L:43470 <putative_smORF_Ladoukakis_2011>
MRSCLAANSSRVILLSLC*
>Dm_2L:72229 <putative_smORF_Ladoukakis_2011>
MFHLSSFNAIKMGMCLIN*
>Dm_2R:59382 <putative_smORF_Ladoukakis_2011>
MALSVITIYMASMPASWLY*
>Dm_2R:45711 <putative_smORF_Ladoukakis_2011>
MACEKWRRKCDTKL*
>Dm_2R:16740 <putative_smORF_Ladoukakis_2011>
MPYKLIQLKDPKSLVCIFGYTNGRGELWAGGRLCLCMY*
>Dm_2R:60360 <putative_smORF_Ladoukakis_2011>
MQLRNLLKIIFINLVIYAQDQTFN*
>Dm_2R:62793 <putative_smORF_Ladoukakis_2011>
MNKIYNFLAATFS*
>Dm_2R:71662 <putative_smORF_Ladoukakis_2011>
MYQGKPVPGIAIR*
>Dm_2R:73038 <putative_smORF_Ladoukakis_2011>
MQQGYKLHKAARDD*
>Dm_2R:10603 <putative_smORF_Ladoukakis_2011>
MRIKYKRVVHIPSTMDA*
>Dm_2R:87295 <putative_smORF_Ladoukakis_2011>
MQVPFHSAFHSPYPLTSPPHPLPSACLGLLAFFAPRKPIIY*
>Dm_2R:48420 <putative_smORF_Ladoukakis_2011>
MPSTIAVKVYRPH*
>Dm_2R:16922 <putative_smORF_Ladoukakis_2011>
MQMSACHFCSFT*
>Dm_2R:78339 <putative_smORF_Ladoukakis_2011>
MAIPIFQANLLQLAASGLPTK*
>Dm_2R:69453 <putative_smORF_Ladoukakis_2011>
MSTIMHYCSSLHRK*
>Dm_2R:59248 <putative_smORF_Ladoukakis_2011>
MVRHYFHLLAQSVNVLFPECN*
>Dm_2R:73589 <putative_smORF_Ladoukakis_2011>
MLHVICIVVAFNCLVLIAVIAVN*
>Dm_2R:49731 <putative_smORF_Ladoukakis_2011>
MKHKSVKFYTCH*
>Dm_2R:37264 <putative_smORF_Ladoukakis_2011>
MHIILANDVCSCGA*
>Dm_2R:92270 <putative_smORF_Ladoukakis_2011>
MYLYRKIIMIMTMNNK*
>Dm_2R:46221 <putative_smORF_Ladoukakis_2011>
MNFNELPNDAEALIFHNY*
>Dm_2R:67343 <putative_smORF_Ladoukakis_2011>
MFLCRIYVFLLC*
>Dm_2R:30549 <putative_smORF_Ladoukakis_2011>
MQIIKRFLITHYAA*
>Dm_3L:60758 <putative_smORF_Ladoukakis_2011>
MQMSRYPCRALSLRK*
>Dm_3L:3980 <putative_smORF_Ladoukakis_2011>
MPVSFNKVANCEKT*
>Dm_3L:115749 <putative_smORF_Ladoukakis_2011>
MAKCQLASKIDCSKF*
>Dm_3L:109343 <putative_smORF_Ladoukakis_2011>
MSECKQIELQAGRANAF*
>Dm_3L:67714 <putative_smORF_Ladoukakis_2011>
MPKMRAKRLKPDTK*
>Dm_3L:34208 <putative_smORF_Ladoukakis_2011>
MLAQKLFEICVSSFEN*
>Dm_3L:86706 <putative_smORF_Ladoukakis_2011>
MSGALLLLLHAPHDFANKYK*
>Dm_3L:65760 <putative_smORF_Ladoukakis_2011>
MSQGIEHKILSAIF*
>Dm_3L:15172 <putative_smORF_Ladoukakis_2011>
MIMCQYAKGDLHAS*
>Dm_3L:104347 <putative_smORF_Ladoukakis_2011>
MKRAIEWHTKSQICALNVHWH*
>Dm_3L:30858 <putative_smORF_Ladoukakis_2011>
MQISVTDITCNCC*
>Dm_3L:88569 <putative_smORF_Ladoukakis_2011>
MAHTKCRKPDTKC*
>Dm_3L:30699 <putative_smORF_Ladoukakis_2011>
MLLYLHHNLHGN*
>Dm_3L:111916 <putative_smORF_Ladoukakis_2011>
MWHAFRLALCQVFE*
>Dm_3L:109263 <putative_smORF_Ladoukakis_2011>
MSQIVCQIAHWT*
>Dm_3L:27616 <putative_smORF_Ladoukakis_2011>
MGNPLILCACHKH*
>Dm_3L:64165 <putative_smORF_Ladoukakis_2011>
MATNYVIIIVNCQHVR*
>Dm_3L:66295 <putative_smORF_Ladoukakis_2011>
MIACLSAILRLIASL*
>Dm_3L:115407 <putative_smORF_Ladoukakis_2011>
MQLLFGFYLMQLKN*
>Dm_3L:111246 <putative_smORF_Ladoukakis_2011>
MLIQFCLPCLHAM*
>Dm_3L:110931 <putative_smORF_Ladoukakis_2011>
MFYLCIAVLSSGKRNCMYFVWN*
>Dm_3L:60684 <putative_smORF_Ladoukakis_2011>
MQMPFTGNYHAAPL*
>Dm_3L:104520 <putative_smORF_Ladoukakis_2011>
MTFVCVNIKFII*
>Dm_3L:15440 <putative_smORF_Ladoukakis_2011>
MQITIVEHKWCRNKHECRCK*
>Dm_3L:68880 <putative_smORF_Ladoukakis_2011>
MGFCTPLVWFAFLVFDFNALSIKFYANFACMQIL*
>Dm_3L:42993 <putative_smORF_Ladoukakis_2011>
MCGWARFWQLKAYAG*
>Dm_3L:109315 <putative_smORF_Ladoukakis_2011>
MVHSTYSAINHALIYVATQ*
>Dm_3L:36802 <putative_smORF_Ladoukakis_2011>
MAQRGLGFNFLYITA*
>Dm_3L:62813 <putative_smORF_Ladoukakis_2011>
MLTNVENVSRNLPGKL*
>Dm_3L:104606 <putative_smORF_Ladoukakis_2011>
MIDKFWPNHKMP*
>Dm_3R:93085 <putative_smORF_Ladoukakis_2011>
MLIRATASALFLCAS*
>Dm_3R:43715 <putative_smORF_Ladoukakis_2011>
MARNKSQNKRNMNEPFNILVVTNSR*
>Dm_3R:130916 <putative_smORF_Ladoukakis_2011>
MVANANSDRIYGIISLF*
>Dm_3R:91614 <putative_smORF_Ladoukakis_2011>
MLAASRFALKLHYNCRGWGAVVAIFVAFITAIVSALFLPK*
>Dm_3R:122663 <putative_smORF_Ladoukakis_2011>
MQKQITKQSNCQLRGN*
>Dm_3R:120568 <putative_smORF_Ladoukakis_2011>
MTNAITIRNFTVS*
>Dm_3R:32092 <putative_smORF_Ladoukakis_2011>
MKIQCNFVYSMSK*
>Dm_3R:111406 <putative_smORF_Ladoukakis_2011>
MTEHYHKLHRNN*
>Dm_3R:140290 <putative_smORF_Ladoukakis_2011>
MNMKSCQVKCCH*
>Dm_3R:118170 <putative_smORF_Ladoukakis_2011>
MAKNCQTAGRGPKVS*
>Dm_3R:127222 <putative_smORF_Ladoukakis_2011>
MSLLVALFSYNKIKLMHSLSGFLGRLPARGAWVSIC*
>Dm_3R:42484 <putative_smORF_Ladoukakis_2011>
MYLRKHRKLGATSWVARQP*
>Dm_3R:24290 <putative_smORF_Ladoukakis_2011>
MKCSKCVYLNEVSEN*
>Dm_3R:42931 <putative_smORF_Ladoukakis_2011>
MRPRDSDFFSLNP*
>Dm_3R:74579 <putative_smORF_Ladoukakis_2011>
MLTESQNGNGLESRSSSPPCIIVWARHHHLHWLFMGIVNVPGRICIVRLIVTAIC*
>Dm_3R:123798 <putative_smORF_Ladoukakis_2011>
MKLSQCEFCMLV*
>Dm_3R:101951 <putative_smORF_Ladoukakis_2011>
MQRNEVATRYFTLLKGK*
>Dm_3R:131233 <putative_smORF_Ladoukakis_2011>
MSRAIKTSNGAQNARNGIKKASCY*
>Dm_3R:57936 <putative_smORF_Ladoukakis_2011>
MIRLCYNLYANRLPN*
>Dm_3R:103361 <putative_smORF_Ladoukakis_2011>
MTDIIRHVICQLAAC*
>Dm_3R:32132 <putative_smORF_Ladoukakis_2011>
MYIILKSQINDKRKRSHLSGS*
>Dm_3R:96431 <putative_smORF_Ladoukakis_2011>
MNNLFICQSQRHWRRR*
>Dm_3R:65015 <putative_smORF_Ladoukakis_2011>
MSARPLAVHLQLPLCNVTIRERA*
>Dm_3R:51626 <putative_smORF_Ladoukakis_2011>
MQIKIHVKQIGLSSRNI*
>Dm_3R:53466 <putative_smORF_Ladoukakis_2011>
MANNFAGNKNMNRKHNKS*
>Dm_3R:117667 <putative_smORF_Ladoukakis_2011>
MGNVSPFSSIAVANMRF*
>Dm_3R:10827 <putative_smORF_Ladoukakis_2011>
MFMPLYAKIIAQLV*
>Dm_3R:139404 <putative_smORF_Ladoukakis_2011>
MHIKLIAGKQPQL*
>Dm_3R:37600 <putative_smORF_Ladoukakis_2011>
MLVCICFCMLTGVSVKLWQFQRKYAHATYFLPCFHS*
>Dm_3R:52353 <putative_smORF_Ladoukakis_2011>
MRKEIALIGCQQTY*
>Dm_3R:39937 <putative_smORF_Ladoukakis_2011>
MYSVLSSSPCRWSTTRVSGSGITLA*
>Dm_3R:55667 <putative_smORF_Ladoukakis_2011>
MIWAIVPHNCHAAFVK*
>Dm_3R:45544 <putative_smORF_Ladoukakis_2011>
MIVCINFRAASVANAIQIINCRKTHTNYD*
>Dm_3R:67577 <putative_smORF_Ladoukakis_2011>
MLKFIDNDLKAFRTMI*
>Dm_3R:94604 <putative_smORF_Ladoukakis_2011>
MSYGSSSGNCNRCMQR*
>Dm_3R:3132 <putative_smORF_Ladoukakis_2011>
MVLIFMTTQLRGRQFSSLAERGWKFNNFVYAHTKS*
>Dm_3R:86359 <putative_smORF_Ladoukakis_2011>
MYMAFRLSLHECTQVVRIRI*
>Dm_3L:106617 <putative_smORF_Ladoukakis_2011>
MIIGFYDSLIMR*
>Dm_3R:104390 <putative_smORF_Ladoukakis_2011>
MWNASRFCVSSLRRGHANLLCIVPILVYVLPKQERR*
>Dm_2L:72539 <putative_smORF_Ladoukakis_2011>
MSKSHHKQMTFPILSGESKI*
>Dm_2R:52529 <putative_smORF_Ladoukakis_2011>
MKLLFGLMTIIC*
>Dm_3R:78745 <putative_smORF_Ladoukakis_2011>
MLTWNCFCRCFLLI*
>Dm_2L:39635 <putative_smORF_Ladoukakis_2011>
MTQKYGLNRKRMYYLR*
>Dm_2L:111222 <putative_smORF_Ladoukakis_2011>
MLDTKQRALPNDNQTT*
>Dm_2R:49948 <putative_smORF_Ladoukakis_2011>
MCRIVLIKYFQFYGLVCICI*
>Dm_2R:71825 <putative_smORF_Ladoukakis_2011>
MVMVNLCTIFRAFKKYLHH*
>Dm_3R:22955 <putative_smORF_Ladoukakis_2011>
MSHGTPFAWRRVVQINCKWL*
>Dm_3R:101559 <putative_smORF_Ladoukakis_2011>
MSNFWTCSERFLN*
>Dm_3R:55581 <putative_smORF_Ladoukakis_2011>
MLFLVSYFRSYF*
>Dm_X:104010 <putative_smORF_Ladoukakis_2011>
MRKWRQWLMIFNDCLHEA*
>Dm_X:82356 <putative_smORF_Ladoukakis_2011>
MTGKCQSLSQIKRRKNH*
>Dm_X:91709 <putative_smORF_Ladoukakis_2011>
MPMISFISHFGFIH*
>Dm_X:12770 <putative_smORF_Ladoukakis_2011>
MRGPLARQGAFKNINKN*
>Dm_X:41307 <putative_smORF_Ladoukakis_2011>
MLHMLMKSTKIMSNYE*
>Dm_X:39595 <putative_smORF_Ladoukakis_2011>
MKTHKHFKMPGAGQ*
>Dm_X:39397 <putative_smORF_Ladoukakis_2011>
MIQLNKLHARVLMWLSGLI*
>Dm_X:71887 <putative_smORF_Ladoukakis_2011>
MHKSAPKDMPRTNVS*
>Dm_X:72723 <putative_smORF_Ladoukakis_2011>
MQRRFVLLSPHLTLN*
>Dm_X:40360 <putative_smORF_Ladoukakis_2011>
MKLKFLPSLLDYTVTNN*
>Dm_X:101233 <putative_smORF_Ladoukakis_2011>
MRGCGCFGFDGAQA*
>Dm_X:95517 <putative_smORF_Ladoukakis_2011>
MQSGGFWQPIGYKYIIRNGQI*
>Dm_X:5045 <putative_smORF_Ladoukakis_2011>
MKLQESCSMNSPEAPPGRLPLLALFHLTQVHIKKTH*
>Dm_X:3472 <putative_smORF_Ladoukakis_2011>
MHFEMFAQFGWPTF*
>Dm_X:105983 <putative_smORF_Ladoukakis_2011>
MKNEKLSSCDGNQSKVIL*
>Dm_X:36465 <putative_smORF_Ladoukakis_2011>
MFRLAIRIPKQYS*
>Dm_X:85752 <putative_smORF_Ladoukakis_2011>
MQIYAHRLSDING*
>Dm_2L:58862 <putative_smORF_Ladoukakis_2011>
MKHKQTQAKSKWSQ*
>Dm_X:67473 <putative_smORF_Ladoukakis_2011>
MPMAYQRFVNTFAAN*
>Dm_X:35947 <putative_smORF_Ladoukakis_2011>
MHDCYCLQFAWNNVSRVVS*
>Dm_3L:73166 <putative_smORF_Ladoukakis_2011>
MVAECFWRTLHMAAAWSLGSPNCWISSPKMLSLQL*
>Dm_3L:18808 <putative_smORF_Ladoukakis_2011>
MSRVRNSSKNTLVFVYTRFSGR*
>Dm_3R:77733 <putative_smORF_Ladoukakis_2011>
MRKLKLRDSIKFTAVHCF*
>Dm_3R:119206 <putative_smORF_Ladoukakis_2011>
MAFLDGVLVSRLLFLAAFVLQLGFGDEGCSLKMNHLTFSY*
>Dm_3R:47750 <putative_smORF_Ladoukakis_2011>
MQLHKCYFYLRKLQNKVITKSNLS*
>Dm_3R:50162 <putative_smORF_Ladoukakis_2011>
MLHKCLKAVVCLP*
>Dm_2L:88410 <putative_smORF_Ladoukakis_2011>
MCFVFVVSICRALKRNNRHVL*
>Dm_2L:75081 <putative_smORF_Ladoukakis_2011>
MTPHCNMNAKLQFYYILTMHFVT*
>Dm_3L:60679 <putative_smORF_Ladoukakis_2011>
MDVETSLVTRILSKP*
>Dm_3R:81493 <putative_smORF_Ladoukakis_2011>
MRSNIVASNLRCV*
>Dm_2L:97465 <putative_smORF_Ladoukakis_2011>
MNSNVCVIELLKFQ*
>Dm_3L:49354 <putative_smORF_Ladoukakis_2011>
MCFMNFKLHTKLQKD*
>Dm_3L:67371 <putative_smORF_Ladoukakis_2011>
MGIQCTIVVIVRR*
>Dm_3L:17107 <putative_smORF_Ladoukakis_2011>
MLCKYYATTYVF*
>Dm_3L:110126 <putative_smORF_Ladoukakis_2011>
MIALQFSSTCKYV*
>Dm_3R:88754 <putative_smORF_Ladoukakis_2011>
MPKRKRIKQHKGSSRRNCGE*
>Dm_3R:28946 <putative_smORF_Ladoukakis_2011>
MQVPLNPTMFCSLYK*
>Dm_3R:104000 <putative_smORF_Ladoukakis_2011>
MKRKYFKSKRQKPSRIR*
>Dm_3R:79541 <putative_smORF_Ladoukakis_2011>
MANDHQIGSKAYKNNFKWSKG*
>Dm_3R:79472 <putative_smORF_Ladoukakis_2011>
MLYCQFGGHWPFT*
>Dm_3R:92926 <putative_smORF_Ladoukakis_2011>
MRVDGHERVGFELTL*
>Dm_3R:139009 <putative_smORF_Ladoukakis_2011>
MKTQTNQNIFATFHYEVKS*
>Dm_3R:59177 <putative_smORF_Ladoukakis_2011>
MIIKIAHSNIFYCRLKQ*
>Dm_3L:69186 <putative_smORF_Ladoukakis_2011>
MRATCALNVDVNIKKNK*
>Dm_3L:108813 <putative_smORF_Ladoukakis_2011>
MSMHFALWSSHVSIMCQSANGC*
>Dm_3L:11838 <putative_smORF_Ladoukakis_2011>
MGGMKYCRLKFFPK*
