# Supplementary material for: Hundreds of putatively functional small open reading frames in Drosophila
Source: Genome Biol. 2011 Nov 25;12(11):R118. doi: 10.1186/gb-2011-12-11-r118 (PMC3334604; doi:10.1186/gb-2011-12-11-r118)
Supplement: Additional file 4 — Excel file with the sequences of 401 smORFs representing our conservative estimate. [file gb-2011-12-11-r118-S4.XLS]

## Sheet: Sheet1
smORF	No of codons	CDS	aa sequence
Dm_2L:23517	16	ATGGTATCGCTGATAAAGAATCAACTACTCAAGCACTTGTCCATGTAA	MVSLIKNQLLKHLSM*
Dm_2L:23546	14	ATGGACTGCATACAATGCTGCGGCGAGAACAACAACGCTTAG	MDCIQCCGENNNA*
Dm_2L:110584	16	ATGAATTCCGCGCGGCACCATCGTATTGGAGTATTTCTGTCTCCATAA	MNSARHHRIGVFLSP*
Dm_2L:87597	42	ATGCAGATTGGACTACCGGGAATGCCGGGTGCCTTACCAGCAGGAGCGATGGCAATGCCTGGAATGGGCGTGATGCTGCAAGGACATCCCAATATGCTGCAAATGATGCAGCCGCGCTTTAGATGA	MQIGLPGMPGALPAGAMAMPGMGVMLQGHPNMLQMMQPRFR*
Dm_2R:21419	35	ATGATCACCGACGTGCAATTGGCCATTTTCTCCAACGTTCTGGGCGTATTTCTGTTCCTGCTGGTGGTTGCCTATCATTATATTAATGCCAATACCGGAAAGTAA	MITDVQLAIFSNVLGVFLFLLVVAYHYINANTGK*
Dm_2R:4171	32	ATGCTGGTCAAGAGCTACGGACTTTTCTTCTTGGGAGTGCGTTTGGCCAAGGAGTTCGTGGGTGTCGAACTGATGCCGTCGCTGGGGCCAGCCTAA	MLVKSYGLFFLGVRLAKEFVGVELMPSLGPA*
Dm_2R:10851	26	ATGGATCAAATCAAGCGCGGAGCCACCTTAAAGCGTAACCAGAAGATCAACGATCGCAGCGCTCCCAAGATACATTGA	MDQIKRGATLKRNQKINDRSAPKIH*
Dm_3R:52381	33	ATGCTGGATCCCACTGGAACATACCGGCGACCACGCGACACGCAGGACTCCCGCCAAAAGAGGCGACAGGACTGCCTGGATCCAACCGGGCAGTACTAG	MLDPTGTYRRPRDTQDSRQKRRQDCLDPTGQY*
Dm_X:47283	32	ATGCCCAAATGCGATGTGAAAACGCGCTACATTCCTGCGACTTTCGCCTGGATTGTGCTGCTTCTGACCACATTTCTCTTCTTCTTCTATCCGTAA	MPKCDVKTRYIPATFAWIVLLLTTFLFFFYP*
Dm_2R:93799	85	ATGAACAGTTGCACAGAAGTGGCATATCGACCTGAAGAATTTTCTTTCGAGTTGCGAATGCGCGTTAACAACAACATTTGGTTCAGACAAAAGGTCTCGGGACAGAATCCCCCTCCATTCTGCTTCCGGCCGCCACGTTTTAATTTTGCTAAAGCTTGTATTCAATTTCATGATATTTGGTTTGTCGGTCGTAATATGCACGTTTGCATGTATATGTCAGGAGAGTTTCAGGGCTTCGAGTTGTTTGAAAGGTAA	MNSCTEVAYRPEEFSFELRMRVNNNIWFRQKVSGQNPPPFCFRPPRFNFAKACIQFHDIWFVGRNMHVCMYMSGEFQGFELFER*
Dm_3R:115776	22	ATGTATTATTTTTTTAGTACGTGGAATTTGTTGAAAACAAAGCAAAGCATGTTTATAACTATTTACTAA	MYYFFSTWNLLKTKQSMFITIY*
Dm_2R:11728	35	ATGCTGCCGGAGAAGAAGCCTGGCTGCCTGAGGAGGGTGTGGAACTTCTTTGGGCTCGGCAAGCCCCGCCACTCCAACTCCCAGCACAGCAGCAACGGAAGGCTATACAGCGTGTAG	MLPEKKPGCLRRVWNFFGLGKPRHSNSQHSSNGRLYSV*
Dm_3R:33688	17	ATGTGGCACTTGTTTAAAGTCCATTTTGTGCACTGCGTGAGTGTTTATTGA	MWHLFKVHFVHCVSVY*
Dm_2R:85606	82	ATGGAAGGTCCTCTGTCGTTTCTCCAAGTGAATCCTGCTTGCCTCGTTCTCCTTGTACTGGGAATTTCACTGGTGGATTTTATGGTCAACAATTGGTCCTGCCCAAAGGGAGATTCATCCTTGCATCCTTCGACTTCTACTGTTTCCGCCAAGAAAAACAAAAAGTGCGGAAATGAGACTCCTTTGGTCAGAAATTATGGATTGCGACATCGCGCTAAGCTTCTGGCTAGCGTAAAACGCCGGCTAGATCATCAGTTTTAA	MEGPLSFLQVNPACLVLLVLGISLVDFMVNNWSCPKGDSSLHPSTSTVSAKKNKKCGNETPLVRNYGLRHRAKLLASVKRRLDHQF*
Dm_3R:39928	14	ATGACAAAACGGAATACATTAATGCCAATTATGTGCGGGTAA	MTKRNTLMPIMCG*
Dm_2L:104545	29	ATGGGAAATGCATCATCCTCATCGGCGAACGGTGGCAAAAGTTCACGGAAATGTCGCAGTCTACCCAACTCACCGGATGTCAGAAGGTAA	MGNASSSSANGGKSSRKCRSLPNSPDVRR*
Dm_2L:60321	19	ATGCTGCTGGCGCTGGACTGCTCGCCGCTCCATCCATGTCTATGCAGAATCTGGTAG	MLLALDCSPLHPCLCRIW*
Dm_3R:88623	25	ATGGACCTGAACAACGATGGATTTGTCGACTGGGCCGAGTACCGCAAGACTGAGGCCAACATTGGCAAGGACTAG	MDLNNDGFVDWAEYRKTEANIGKD*
Dm_2R:27267	14	ATGCACTCGTTCCATTTGCACAACTTAAAAACTTTTAATTGA	MHSFHLHNLKTFN*
Dm_2R:24301	17	ATGTGGGGGCGCCGACTCCGCTCCTCCATGTCGAAAAACAAGTGGATATAG	MWGRRLRSSMSKNKWI*
Dm_3R:139320	24	ATGGCCAGAAAATGTTTAATTTGTTTATTTTTCGGTTTTGGACTTTGCGTTTTGGGCCCACTGCGTTCGTACCGCAATTTATTAGCAAGCCGAGGGAAACAAAGAAAAAATTGA	MARKCLICLFFGFGLCVLGPLRSYRNLLASRGKQRKN*
Dm_2R:93795	66	ATGCCAGCAGCCAGCTCACATTCACGTCTGTTCTTCTATTTGCTGTGCGCTGCCTCACTCCTAGCCGTTTCCAAGTCGGATGCCGGTAGTACAAAGAACTCTTACTTTATTTCATACTTTTACTATTTGGTTATTAACTTTATAAATCCGTTCGCAATGCCGATATTTTATCGATTTGTAAATATTTGCCTTGCGTAA	MPAASSHSRLFFYLLCAASLLAVSKSDAGSTKNSYFISYFYYLVINFINPFAMPIFYRFVNICLA*
Dm_2R:47672	23	ATGGTAATGATCCGAGCCGCCGAGCACGGGCAGGGCTACTGCCCCATCAAGTATCTGCAGGAGGTGTGA	MVMIRAAEHGQGYCPIKYLQEV*
Dm_3L:21023	13	ATGCATAACGATTTTTGTAGCTTAAGACTGAATATATAA	MHNDFCSLRLNI*
Dm_3R:18691	16	ATGTCTTCCATGGCTGCATTTGATCAGTTCAAAATTGGACTCAAGTAA	MSSMAAFDQFKIGLK*
Dm_3R:65604	15	ATGTTTTCACTTGATTTACTCTACATTAGCTCAACAAGGTACTGA	MFSLDLLYISSTRY*
Dm_X:58729	90	ATGGCCTCGTCCACTTTGGATTTGGGTGAAAAGCCGGAGGAAAATGATGACGTGCGCCTGCCCAAGGAGCAGCAACCACCAGCCTTCTTCGAATCGAAGACCTTCCGGATAATTTCGATCTTTCTGTATCTGGGCGGGATCAGTGGCCTGGGAATGGTGCTGGCCCTCTACTATCTCATGTTCTTCGACTCCAGCATGCCGGACATTCATCTCAAGTTTCCCGTCTCCATTGGCGGCCATCCAGTGCAGAAGGTGCACGAGTACCAGTGA	MASSTLDLGEKPEENDDVRLPKEQQPPAFFESKTFRIISIFLYLGGISGLGMVLALYYLMFFDSSMPDIHLKFPVSIGGHPVQKVHEYQ*
Dm_2R:58906	41	ATGTATCACGGACATGTGGGCGGTTCCACGAAGACAACGCAGTCCCAACTGCATATGATTATGATAATCATTGCCAGCGGCTATCGGATATTCCACACGAGTGTATATATGAAGATCGTGTAG	MYHGHVGGSTKTTQSQLHMIMIIIASGYRIFHTSVYMKIV*
Dm_2R:13612	30	ATGAAAAGCTATACATTTGTGCGCCACTTTGGTCAGAGTTTCGCGTTACTCTGCCAGGCGCAGGCGTATCCAGTGCCATTGATAAGGTAG	MKSYTFVRHFGQSFALLCQAQAYPVPLIR*
Dm_3L:85810	13	ATGGATACCATTAAAAGGTGGCGCCGACAACCGCAATGA	MDTIKRWRRQPQ*
Dm_3L:87965	15	ATGTATGTATGTAATTGCAACCTATCTGTGGTAGTTAAATTTTAG	MYVCNCNLSVVVKF*
Dm_3L:65791	14	ATGCAAATACCTAAAAACACTTTTCCATGGCAGTTTAGTTAA	MQIPKNTFPWQFS*
Dm_3R:56526	18	ATGCCAGATAAAGTTCTTGCGCTTTTCGGTAAAAGTGCAATCGTTAGAATGTGA	MPDKVLALFGKSAIVRM*
Dm_3R:57971	16	ATGCTCCAAATAAGCAAATGGCAATCAAAAGTCATTATGTGCATATAA	MLQISKWQSKVIMCI*
Dm_3R:119086	13	ATGCGACGACTGCCAAAAATCCTTATCAATGTGCGTTAG	MRRLPKILINVR*
Dm_4:1183	45	ATGATAAATCACTATGAAGAAATTTTCAACATATCAGCAGAGTTACTGAATGTCATTTATACACAAGCACTGGAAGCTTGTCCGGAAAAGTTATATGAGCTGATTTCCACGAAAGTCTATGGAACTGAATGGTAA	MINHYEEIFNISAELLNVIYTQALEACPEKLYELISTKVYGTEW*
Dm_3L:43677	43	ATGATGGGCGGCGGTCACGGCGGCACAGTGACCGTATCCGTTCCGGCCACCTGTTCCAGCAGCATGAACGGCAGCCACGAGGGCAGTCTCGCATTGTCGCCGAGCAGCGGGAGTGCCACCCTGATGCGCCACTCGCCGGACATCAACCAGCATCCGTATGGCAAGTAA	MMGGGHGGTVTVSVPATCSSSMNGSHEGSLALSPSSGSATLMRHSPDINQHPYGK*
Dm_3R:139735	28	ATGTGGCAAAAGTTTCGATTGCTGTTGTCTCTGCCATTTGCTGTGTTGTTTCAAGGGCTAGCAGTTTTCGCCGTTGGCGAAGAACATATCGAATGA	MWQKFRLLLSLPFAVLFQGLAVFAVGEEHIE*
Dm_2L:36369	22	ATGTTTGCTTATTCAAACGATTTATTGCCAATTATAAGTTACAAAATGTTTAAATTAATTGTTAGTTAG	MFAYSNDLLPIISYKMFKLIVS*
Dm_2L:103252	27	ATGATGACATCGCATTTACTAACACATCTTGTAATATCCGATGATTTTCGGCTTTCGAAAATGTATTTAACGAACGATTGA	MMTSHLLTHLVISDDFRLSKMYLTND*
Dm_2L:60722	21	ATGGAAAACAAAAACAATTTAGAAATCGCTTTTAATAACGGAAATATTTTTATTAAAAGGTAA	MENKNNLEIAFNNGNIFIKR*
Dm_3R:45121	23	ATGGCTGATATAATGGTCGCTATTATGGCCATGACATTTAACTTTAGTGTGCAAGTAACTGGGCGGTAA	MADIMVAIMAMTFNFSVQVTGR*
Dm_3R:52023	12	ATGTTTGGCTGCATTTATCAGCTGTGGGACTGGTGA	MFGCIYQLWDW*
Dm_3R:78579	37	ATGAGTAACAGCGCCATGGTGGCCGTGGCCATATGCTGCATCCTCGTCCTGCTGGCCGTCTTCATCGTGATCATCATAGTGGTCGGCCAGACCATCGAGGAGCCCAAATGA	MSNSAMVAVAICCILVLLAVFIVIIIVVGQTIEEPK*
Dm_3R:56712	14	ATGGGCAACATTAATAGACATCGTACGAGGCAATCGGGCTGA	MGNINRHRTRQSG*
Dm_X:6139	15	ATGTTGCAGCGGGCTTATTGGAATGAACATTCTAGGAACTTGCCCTAG	MLQRAYWNEHSRNLP*
Dm_2L:77340	17	ATGAGCATCGTACATGAAAAAACTTGTCAATTTCCTTTGCGTGATAGGTGA	MSIVHEKTCQFPLRDR*
Dm_2L:14421	21	ATGGCCTCATTCGACTGCGAGGAACCCAATAATGCCGAGAAGCTAATGTACGATTTAAACTAG	MASFDCEEPNNAEKLMYDLN*
Dm_2L:50443	17	ATGTTCAGATTTATGGCTATATTAAAGCACAATAATAATTTCTATGCGTGA	MFRFMAILKHNNNFYA*
Dm_2L:56580	14	ATGGAACACAAATCAAATTTATGCGCTGGTCAACGATTTTGA	MEHKSNLCAGQRF*
Dm_2R:10367	13	ATGGCGATGGAATGGATAACTGCAATGGACAAACGGTAA	MAMEWITAMDKR*
Dm_2R:55417	68	ATGCTATCAAGATCCGTGCTGATCGTAGTAGGCCTACTAATGCTGAGCTGGCAGTGGACGATGGCCATGCCGCCCCTTCCGAAGAACCAACCCAGCGGAGTATCTATTAGTCAGCCCGATATACCGGGAGCCTCGGATATTTTGGTGCAGAGCATCTTCAACATCGATCCATCGCTGTGTCCCAAGGGGTACATACGCACGGGTCCACATCACACGTGTCGTAGGATAGCCTAG	MLSRSVLIVVGLLMLSWQWTMAMPPLPKNQPSGVSISQPDIPGASDILVQSIFNIDPSLCPKGYIRTGPHHTCRRIA*
Dm_3L:71166	17	ATGGGCAATTTGTTTTCAATTAATTGGCTTGTTGTGTTAACTGCCTACTGA	MGNLFSINWLVVLTAY*
Dm_3L:3005	23	ATGTCAGAGCTCTTAACGCGCTGGGGTTTCAATTTTGTTTTGGGGCGCAGCCGTGTGGCAGTAACCTGA	MSELLTRWGFNFVLGRSRVAVT*
Dm_3R:100349	33	ATGTCTGAGCTGCGTCGCAGTTTAAGTCGACTCTCGATGATCGTCTACAGAGCCACCCATTCCAGCGAACAGTCGTGGCGGGAGGAGCTTCTCAGGTAA	MSELRRSLSRLSMIVYRATHSSEQSWREELLR*
Dm_3R:60797	74	ATGCAGCGGGCAAAACTCACTTCACAGGTCCTGCTGGCCACAGCCATTCTCTACGCATGCCTGTCGCCCGCTGCCTGCGTTTACGAGGCGAAAATCTTGGCGTTCCTTCAGGAGTTCCGTATGCGCATGTGCCACCCAATCCCGAATCTAGGCCTGCCCGCATTGGACCCACTGCAGTTGGGGCCTGCTGAAACAGAACTGAACAACAAATACCTCGTGGAGTAA	MQRAKLTSQVLLATAILYACLSPAACVYEAKILAFLQEFRMRMCHPIPNLGLPALDPLQLGPAETELNNKYLVE*
Dm_3R:89340	26	ATGTTTGTAAGTTTTACACGGCACAGCGCCCCAAAATGGGGCAAGCCCAAGGCAGTATTCTGTTTACCTTTTCTTTGA	MFVSFTRHSAPKWGKPKAVFCLPFL*
Dm_3L:69335	16	ATGGTATTGGGGACGACCTCTAGTAAGTGCCAATGTATTTTTCGTTAA	MVLGTTSSKCQCIFR*
Dm_3R:37919	19	ATGCAGCTGAAAGCACATCAAACAAAACTCCAAATTTATATAAACTACTGGCAATAG	MQLKAHQTKLQIYINYWQ*
Dm_2R:47664	62	ATGAAATCCCTGAGCCTGGACTCACCAGAATCGTCGGAGCTGCACGGCCAGTTCAGGCGTAGAACCCAACTGCCGGGCACAGGCGCCTCCACATCAGCCGGCTCCGGTTACTACCACGGTGGGTCCGGAGGCCACCTGGAGCACAGCACTCCGCCGTCGAACAACAGCCGTCTGCACTGTAAGTAG	MKSLSLDSPESSELHGQFRRRTQLPGTGASTSAGSGYYHGGSGGHLEHSTPPSNNSRLHCK*
Dm_2R:41165	18	ATGCAATCAACACGCTCGCAATTAAATGCGACAAAGTGCAGACTTGCAGATGTGGTTGTTGCTGCAGTTGGTGGCTAA	MQSTRSQLNATKCRLADVVVAAVGG*
Dm_3R:19840	38	ATGTCCGCTTGCATGACAATTGTAGCGTGCCGGCATTCAGAAAACGCAGCAGCAACAGCAGACGACGCGGCTGAGCGAGCAGTACGTGAAGAGATTCTCAAGAACGAGCGGGAGTAG	MSACMTIVACRHSENAAATADDAAERAVREEILKNERE*
Dm_3R:139743	51	ATGAATCTCACTGGCCGGCAGCCATTTCCCCAGCTTTTCCCCCATTTCCCGGCGTTCTCCCGGCTCGTGTGCTTATGTGTTGACTTTTGGCAAAGAACTCGCCATCATAAAGGCATCAAATGGGCTTCAAGCGAACGTGTCTTGGGCCAAATTGAATGA	MNLTGRQPFPQLFPHFPAFSRLVCLCVDFWQRTRHHKGIKWASSERVLGQIE*
Dm_2L:22295	34	ATGTACCGCAGACAACAAATAACAACGTGTAATGAACGCAGCTTACAGTTTTTTTCCAGCGATTTTTTCTCTTATTTTCCTCTCCACCACTCCGACATACATGAATGA	MYRRQQITTCNERSLQFFSSDFFSYFPLHHSDIHE*
Dm_2R:13579	32	ATGCAGGATAAGTTTGGTGTGAATATCAGACAAGCAAATAACTCATTGAATTTACTCTGCAAGGCTCAAGGTTATCCAATGCCAGCGTTTAGGTAA	MQDKFGVNIRQANNSLNLLCKAQGYPMPAFR*
Dm_3L:111643	17	ATGTGGGTTCATTTATGTGTAATGAACATTAATGAAGCGCAAAGAGCGTGA	MWVHLCVMNINEAQRA*
Dm_3R:100326	18	ATGAAGCGTCTGATGACCTGGGAGCGCGATCTGGTGGATGCCATGTACGAGTAA	MKRLMTWERDLVDAMYE*
Dm_3R:94750	14	ATGCCCGTCGCTGCTAAATGTCAATTAATGTCATCAACTTAG	MPVAAKCQLMSST*
Dm_3R:28956	20	ATGTTAACATTTATTTGTATAAGCTGCAGAACATTGTTGGATTTAGAGGAACCTGCATAG	MLTFICISCRTLLDLEEPA*
Dm_X:46714	13	ATGAATATTTTTTGCTGTGTCTTAGTCCATGTGTCGTAA	MNIFCCVLVHVS*
Dm_2L:111567	16	ATGCAACCATTGCCATTACCATGTGCCTTCAACTTGAACACAAAATAG	MQPLPLPCAFNLNTK*
Dm_2L:93435	13	ATGCAAATTTCATTTTATTTTCTCATTCATGCAAAATGA	MQISFYFLIHAK*
Dm_2R:63179	38	ATGTCTGTTCCATTCAGGCGCCCCAACCAACCCCCCCCCCCAACAGCCCAGCGAGTCCACCCACTCCTGTTTGATGTGCGTGTTTTATTTCGAGTGCCATTTGTTTTAATTAAAATTATTTAA	MSVPFRRPNQPPPPTAQRVHPLLFDVRVLFRVPFVLIKII*
Dm_2R:9992	17	ATGTCTAATGAATGCATACTTCAGTGGGCCGGACCAGGGATGAGGGCTGAGGGTGCTGGTGGTGCTGGTTGGTGCGATTGA	MSNECILQWAGPGMRAEGAGGAGWCD*
Dm_2R:24438	32	ATGGATCATCTATTATGCAACATGGCGGGCAACAGTCGCAATTCGTCCTACAATTGTCTCTCCTCGTGGGACTCCTATGATCGAATACCCAGGTAA	MDHLLCNMAGNSRNSSYNCLSSWDSYDRIPR*
Dm_3L:111571	34	ATGCCAATGTCGTTGTTAACCTTTTTTCAGCATTCGCCGCTTGGCTGCCGGGCACCCACCACCCATTACTGCCCCAACCCCCACCGGCGGAACAGCTCCCCTGGACTATGA	MPMSLLTFFQHSPLGCRAPTTHYCPNPHRRNSSPGL*
Dm_3L:26493	40	ATGGTGGTGGTCAGTGCTCAGCCGACGGCCACCGGGGGAATAGGATTCGTGCCCGAGATGGGCTCCTCCGAGGCACCCGGCGGTTGTGTAGACTGTCACGACTACTTCGAGATCCATGTGTAA	MVVVSAQPTATGGIGFVPEMGSSEAPGGCVDCHDYFEIHV*
Dm_3L:23158	14	ATGCGAGTCACGTATGCTCCATCCTGCCTTTATGTGCAATGA	MRVTYAPSCLYVQ*
Dm_3L:80734	33	ATGCTCTGCATCATCATGATAGCATCTGGACGCCGGATACGTATTTCATTATGCATGGCGATTTCAAGGATCCCATCATACCAATGCATTTCGCTTTAA	MLCIIMIASGRRIRISLCMAISRIPSYQCISL*
Dm_3L:16994	21	ATGGTTTTAGTAGATTGTCCTCAGACGATGGCATATTTATACGGCTTAGAGATTGCCCAGTAG	MVLVDCPQTMAYLYGLEIAQ*
Dm_3R:23716	19	ATGTTTGCATTCACCAAATTGCCTTGCGTGTCAACACTAAATAGCAGACAAGTCTAA	MFAFTKLPCVSTLNSRQV*
Dm_3R:119060	17	ATGTTCTGCATTAATTTATGTTTTTTCATAAGACGCCGCCTGCTGATGTAA	MFCINLCFFIRRRLLM*
Dm_3R:46772	16	ATGTGCAGCAGCATTTTAACGATAATTTGCTTTATTGAAGCCGTTTAG	MCSSILTIICFIEAV*
Dm_2L:50765	25	ATGAAATTTATGTGCAACATGCACCGATTTTGCCAGCTATACATTACAACTGCTACACATGTTATATGGAGATAG	MKFMCNMHRFCQLYITTATHVIWR*
Dm_3L:6641	15	ATGATTAATTGCACCCCGAAAATACATAATTATTTAAATAAATAA	MINCTPKIHNYLNK*
Dm_3R:94705	15	ATGAGCGGCCAAACTATTTTACGAGCTCAACAACAAGTTAATTAG	MSGQTILRAQQQVN*
Dm_2L:67149	52	ATGCAGGCCGCATTGATGCTAAGATCGAAATCTCGGGTGGCGAGAAGAAGAAAGCTACGAAAATTAGGTGGAAGACTTGAGTTGCCTAGTAATGTAGCAACTAAAGAAATAGCTCCATTTCCTCGTTATCCACCTGAGTCATGGGTAATAATATAA	MQAALMLRSKSRVARRRKLRKLGGRLELPSNVATKEIAPFPRYPPESWVII*
Dm_2L:94821	17	ATGAGTTTACACTTAAGTAAATCACTTTTGCGCTTTCATATTGACAAATGA	MSLHLSKSLLRFHIDK*
Dm_2R:92173	21	ATGGCTCCTCGAGAGAAAGTTGAATTTGTGCTGGTGCGCCTGGCCTTTGTTCCTTACATGTAA	MAPREKVEFVLVRLAFVPYM*
Dm_X:55143	31	ATGGCATTGCAATCGCTGTGCGATACGGCGGCCGCTCCTTCGGGCACTCCGCGCTCGCTGAATCCTGGCATTCCGCCATCCGGTCCAAATTGA	MALQSLCDTAAAPSGTPRSLNPGIPPSGPN*
Dm_X:36005	13	ATGAAACACCGCAAAGCGTGTTGCCTGACATGTGATTGA	MKHRKACCLTCD*
Dm_X:57642	19	ATGGGCAGCAATAATCCCAGCGAAGCGGATCGATACGACTATTATGACTGTGAGTAA	MGSNNPSEADRYDYYDCE*
Dm_X:103672	18	ATGCGGTGGCCTTTATCCATTCATCCGTTCATTCATTTAACCTCCTCCGGTTGA	MRWPLSIHPFIHLTSSG*
Dm_X:13847	17	ATGACACTGATTAGGTCCACTTACAGGCTCATTACAGTCATGAGCACATAA	MTLIRSTYRLITVMST*
Dm_X:77844	22	ATGGGCCTCATTATTGTCATCCTACCATCAGCTCTTTTGGTATCTATGTACTGCGCTATAAAGTAA	MGLIIVILPSALLVSMYCAIK*
Dm_2L:116429	18	ATGTCAGACAACTCCGACAAGTTTGGACAATTGATTGACGTTTTAAAAGTTTAG	MSDNSDKFGQLIDVLKV*
Dm_2L:77201	13	ATGCAAATAAATCAAAGACAAATGACAAATTGTGAATAA	MQINQRQMTNCE*
Dm_2L:115746	17	ATGCAAGTGACAGACAGATGGAGAGACACTGTGACACGACACATTGACTGA	MQVTDRWRDTVTRHID*
Dm_2R:85360	13	ATGGACTTGGATCCGACCCTCTGTCAGCAAAGGAGGTGA	MDLDPTLCQQRR*
Dm_2R:69888	17	ATGAAATACCAACACCCGACAGCTGTAAACAACAATTTGCCGGGCGGCCGGCCATAA	MKYQHPTAVNNNLPGGRP*
Dm_3L:106938	55	ATGCGCAAAATTCCGTTTGTTTTGCACTCACGCACAGGCAGCTGTGGCACCACAACAACGAAACAAACAGCCACTCAACTTATCGAGCGCATCTCCAGCAAACACACACACATGCGCATACACATTCTTGCACACACCACTCACACACTCGCACACACTCGCGCTCGCATTCAATGA	MRKIPFVLHSRTGSCGTTTTKQTATQLIERISSKHTHMRIHILAHTTHTLAHTRARIQ*
Dm_3L:115197	16	ATGATTGATGACTTTTCAATATGGCAACCGCATCAGCCACAAATGTAA	MIDDFSIWQPHQPQM*
Dm_3L:38263	16	ATGCGTCAACACGCAATAATTCACCAGAAAAATAATCCAAACAATTGA	MRQHAIIHQKNNPNN*
Dm_3L:60963	17	ATGCACACATTATCAACGTACGCCCGCCTTATGGAGTGTTTGTTTACCTAA	MHTLSTYARLMECLFT*
Dm_3R:23768	13	ATGACTTGTAAATGGCTTTCGATTAAGTTGTCACATTAG	MTCKWLSIKLSH*
Dm_3R:142219	16	ATGACGTGTAAAAATGTTTTCACGGCTTTTGATTATATTTTACCTTAA	MTCKNVFTAFDYILP*
Dm_3R:32370	17	ATGTCAACTGGTGCTCGTAAAAATGCACAAAGTCCAAGAAATGTCAAATAA	MSTGARKNAQSPRNVK*
Dm_3R:49681	69	ATGGTGCAGACCATTTTCTGGCTACCTGGACATCTGAAGAAGAACCAGCAGCGCCTGGAGGATCTGGCCAAAATCTATGCCAAGGATATTAGCGAGGAAGAGAGGGACGAGATCGAGAAACTGTTCAACAGTAAGGAGCCGCTGACTGAAGAACGAATCAACCAGTTGCTCGACAAGCCAGAGACTTCAGAGCCAAAAAAGGAGCAATAG	MVQTIFWLPGHLKKNQQRLEDLAKIYAKDISEEERDEIEKLFNSKEPLTEERINQLLDKPETSEPKKEQ*
Dm_3R:9314	16	ATGGTGCTCTGGTTCCGTGAGAGCGCCGGAAAGCCACTTTACAGGTAA	MVLWFRESAGKPLYR*
Dm_3R:9007	16	ATGCAAATACAAACAAAAGAATTCATTATTTTACTGCTGTGCATTTAA	MQIQTKEFIILLLCI*
Dm_3R:35783	15	ATGCAAATCCGGCTGCTTATAAAGTTGTATGGAAGCATAATGTAA	MQIRLLIKLYGSIM*
Dm_3R:33763	19	ATGCACGAATTCGTAAAATGTTATTCAAATGGAAAATGTGATTTTTATCAATTTTGA	MHEFVKCYSNGKCDFYQF*
Dm_3L:7030	24	ATGACTTTGAGCCGGCCTGTCGTCACACCCCCATGTAATCCTCGCACGATCTCTGCGCTTGAACCTTTTTGA	MTLSRPVVTPPCNPRTISALEPF*
Dm_3R:39650	53	ATGGTGCATGTGGGAAATGAACGTTTTGTGTTCGCTTTTGCCTGTCATCGCAGCCACGCAGCAGAATCCTCGCTCGCACAAACACACTCGCACATTCCGAAACATTCGCCACTTTATCAGCATTTTACTTTAGCCGTTATTACCAGAGATCCACTCACAGTACATTAG	MVHVGNERFVFAFACHRSHAAESSLAQTHSHIPKHSPLYQHFTLAVITRDPLTVH*
Dm_3R:101144	51	ATGGAGCCGCCAGCCCAGCCAGCCTGCCACTGTCTGCCGCTTCTTGCCGAGATTTCTATCTTTGATCTCTTACTCCACATGGAGCAGCAGCAGCAGCAGCAGCAGCAACAGCAGCAACAGCAGCAACATCAGCAACAGCAGCAGCAGCAGCAGCAGCAGCAACGCGGAGCATTTGCCGCATTATGTGGCAGGGCAGCCGGTGCTGTCTGCTTGTTAAATTGCTCATTTAAACCATAA	MEPPAQPACHCLPLLAEISIFDLLLHMEQQQQQQQQQQQQQQHQQQQQQQQQQQRGAFAALCGRAAGAVCLLNCSFKP*
Dm_3L:65713	17	ATGCTTTCTGCGGTTGCCGCAGACGCCTTCTGGCCATATTTGTATGAATAA	MLSAVAADAFWPYLYE*
Dm_3R:69251	17	ATGAGCTGTCAGAATTATCATAAAGCAATTAAACGCATTTCACACTCATAA	MSCQNYHKAIKRISHS*
Dm_2R:13375	22	ATGGAACACTTCAGAACGGCAGCATTACCCCTGATAACATACTCGGTCATAATCTCCGCCTCATAG	MEHFRTAALPLITYSVIISAS*
Dm_2L:52920	14	ATGAATCATGCCCACTTTTATGACGACTGTCAGAGCTCGTGA	MNHAHFYDDCQSS*
Dm_2L:73221	32	ATGGCTGGAGAATGGTTGGGGCACGGCTTTTTTCCCTCTCAGTTGCACTCAGTTACATTGTGTGCTTGCTGGAAACATTTTATAAAACATTTATTTGCTTGA	MAGEWLGHGFFPSQLHSVTLCACWKHFIKHLFA*
Dm_2L:61851	17	ATGGCGCGCAGTGATTGGATGCATATCAAAGTAGACAGCGCGGAACAATGA	MARSDWMHIKVDSAEQ*
Dm_2L:114807	15	ATGAATAATATTTATGAGGATGAAATGTTCCCAAATGCGACATAA	MNNIYEDEMFPNAT*
Dm_2L:61845	20	ATGCTTTACAAGTACACAAAAGTGTCATTCCATCACTCACTTAAAGTATTCATCCATTAA	MLYKYTKVSFHHSLKVFIH*
Dm_2L:62939	15	ATGGTCACTTTGCAGATAATTACCAAGGCTTATAGTTGCTTGTAG	MVTLQIITKAYSCL*
Dm_2L:50832	16	ATGGTGGCCAATTGCAAAGTTAATGGAGTTTGGCTACTCCAGCAGTGA	MVANCKVNGVWLLQQ*
Dm_2L:36386	16	ATGGCTCGCAAATTATTTTCGAATTTTTCCATCATACTGCGGAAATAA	MARKLFSNFSIILRK*
Dm_2L:11227	20	ATGCACATAAATAAACAAAATGTGACGTTGAGCGAAAGACAAGCACTTGAAGTATTTTAA	MHINKQNVTLSERQALEVF*
Dm_2L:92351	20	ATGATGACTGGCATGCACAAATGTACAAATCTTAATTATGCAAATCACGGTCGCGCATAA	MMTGMHKCTNLNYANHGRA*
Dm_2L:52030	12	ATGTTTGCATTGCATTATTATTATTGGAATAAATGA	MFALHYYYWNK*
Dm_2L:62490	13	ATGCTTCACTTGATGTTAATGGATTCGCACTTGCAATGA	MLHLMLMDSHLQ*
Dm_2L:24862	23	ATGATCAGCGACAAACGATCTTTCACTGGCAACATGATGGATTCGTACCACCAACAAATTTGCCACTGA	MISDKRSFTGNMMDSYHQQICH*
Dm_2R:42259	32	ATGTCCCGACGCAAACAGGCCAAGCCGCGCGCCTGTCTCAAACGTAAGTTGGGCGCCAGTGGTCAGTGGCAGGACTCGAATCCCCAGGTGGCCACCAACTGA	MSRRKQAKPRACLKRKLGASGQWQDSNPQVATN*
Dm_2R:34028	12	ATGTATGTATTTTGTATTTTTATATACAATTTATAA	MYVFCIFIYNL*
Dm_2R:93782	14	ATGCTCATGTTGCTCGTAATCACCGCTAGCCGCAGGTGGTAA	MLMLLVITASRRW*
Dm_3L:19018	22	ATGTCGTTAAGTATAACGAAATTGAGTCTGCACATAAATTCAGATTATGAGATTAAAATGTTGTGA	MSLSITKLSLHINSDYEIKML*
Dm_3L:48631	14	ATGAAATTGAAGTGTGTTTGTGATCCCATTACAAATAAGTAA	MKLKCVCDPITNK*
Dm_3L:88225	14	ATGATACAAATATATGGAACCCGCTACAAATTTGGAATCTAG	MIQIYGTRYKFGI*
Dm_3L:63043	14	ATGTGTCGTGTGGCAAAGCATGAAAAATGGCAAATTAACTGA	MCRVAKHEKWQIN*
Dm_3L:70780	14	ATGCGAAATCTACGACATCTATTCGCCTTTTGGGGCCCATAA	MRNLRHLFAFWGP*
Dm_3L:106827	14	ATGAGGATGCCACATTGCTGCACATTTCGTGCCGCTTCATTGTGA	MRMPHCCTFRAASL*
Dm_3L:37047	15	ATGGGTCTTTGTCTTTGGCGACAGCTTCCTCAAACATGCTTTTGA	MGLCLWRQLPQTCF*
Dm_3L:115244	17	ATGAAAATGTTGCAACCTGCAATTTACAAAACTAACGCCAACAAAACTTGA	MKMLQPAIYKTNANKT*
Dm_3R:103899	17	ATGAGGGTTAATTTGCCAACGGCTCAACAATTCATCAGCCAGTCCAATTAA	MRVNLPTAQQFISQSN*
Dm_3R:69033	19	ATGTGCATCTGGCACACTTACCGCGCAATTAATGGCGCAATTAAATGTTTACTTTAG	MCIWHTYRAINGAIKCLL*
Dm_3R:116084	17	ATGCTGTGTGTCTTTATTTGTGCTGCTACTTTGCTGCCTTCTGGGCGTTAA	MLCVFICAATLLPSGR*
Dm_3R:90362	15	ATGATTTATAAAATCGCATTGAATATAAAAATCACTTATCTCTAA	MIYKIALNIKITYL*
Dm_3R:99016	17	ATGTCAATCTGTCTGAAACATATTAAAGAAGCGGAAGTTTCGCCATGTTGA	MSICLKHIKEAEVSPC*
Dm_3R:49679	21	ATGTTTAAGACATCGGGATTGTGTCTTTTACTGGCCATTTGCGGATTTGTACTTCTTAAGTAA	MFKTSGLCLLLAICGFVLLK*
Dm_3R:57199	15	ATGTCGCCAGACATTCATCTGCTACAAATGATTCTTCATAATTGA	MSPDIHLLQMILHN*
Dm_3R:131258	75	ATGAAATGTCAAACCTGTGTTCGCGCTCGATTACGCCACTTGACATGGCCAATTAATCTCGGCTTAATTGGTTTGTGCCACAACAAAACCGAGATACAGATACAGATACAGATACAGCTACAGACGCAGCTACAGATACAGATGCAGCGCAGATACACGACATCTGATATTGATGTGCATTCGCTTCTGATTTCGCCTCCTTTTTTTTTGCTGCATTATATATACCCGATGTGGTGA	MKCQTCVRARLRHLTWPINLGLIGLCHNKTEIQIQIQIQLQTQLQIQMQRRYTTSDIDVHSLLISPPFFLLHYIYPMW*
Dm_3R:31892	26	ATGGCCGCTTTCGTGGCCCCTTCGCTTCGCAAAAGGTGTGGTCCTGGGGCCATGCATTCGGATCGGCAAATATGCACCCCGGCGTAA	MAAFVAPSLRKRCGPGAMHSDRQICTPA*
Dm_3R:9370	13	ATGCGGCATCGTAAATCTTTAAAGAGGTCCCCAAGGTGA	MRHRKSLKRSPR*
Dm_3R:47697	14	ATGATAAGCGTTTGTAATTTTAACTGTCAGTTAAATGAGTAA	MISVCNFNCQLNE*
Dm_3R:10032	23	ATGCAAAATTGCCAGAGCAATTTCATAATGGGTCAAAAGAGAAATCAACTTTTGTCGAGAGTGCTTTAA	MQNCQSNFIMGQKRNQLLSRVL*
Dm_3L:111518	14	ATGATGATGCCACACCTAAAGAGAAATACTAATTTCGTGTAA	MMMPHLKRNTNFV*
Dm_3R:104698	22	ATGTGCGTACTCTTAACTACCAAATGCTATCTTGTTGTGAGTTTCCATACTACATCCTCAATTTGA	MCVLLTTKCYLVVSFHTTSSI*
Dm_3R:33488	14	ATGAGCCATCAGCACGCAATTTATTTTCGTATTTTTGAGTAA	MSHQHAIYFRIFE*
Dm_X:84547	16	ATGGCTGCTCAAAGGGATCTGCCGTTCGTCCGCCCTGTGCGCGAGTGA	MAAQRDLPFVRPVRE*
Dm_X:104141	23	ATGGCATCATCTATAAAGATGACAATTGCAAACAACAATGACGACAATCGCGGCAAGGACAAACAGTAG	MASSIKMTIANNNDDNRGKDKQ*
Dm_X:10747	23	ATGCAACAGTCGCGCTACACACGAATTAACCTGATTAAAATTGTATTTTTCCCAAATTTATGGGATTAA	MQQSRYTRINLIKIVFFPNLWD*
Dm_X:25269	26	ATGATCATGATGATGAGCACGGCAGAGCGGCTGGGAATACCTGTTTTACCTGTTTGTATACCTACTAACGTACTAACACTGTTATAG	MIMMMSTAERLGIPVLPVCIPTNVLTLL*
Dm_X:7845	23	ATGGCGACTGGCTTCCGTTTCCTGTTTCGTTGTGCTTTCAACTCAACTCGAATCCTGTTTGCCGTTTAA	MATGFRFLFRCAFNSTRILFAV*
Dm_X:51771	21	ATGACACCGCCTCGGCTGAGTCGCTATTTGATGGCAGTGCGTGGTGGGCGCGATGGGGAGCAGCGTAAGTAG	MTPPRLSRYLMAVRGGRDGEQRK*
Dm_X:87812	31	ATGCATTTGCCCCGATCCGATCCGAACCGATGCGATGCTATCCACCAGATAAATGCTCAAAAACTGTGGAATAATGAGATAAACGCGAAAAATTAG	MHLPRSDPNRCDAIHQINAQKLWNNEINAKN*
Dm_X:38130	64	ATGGATGAAGACTTTCTGGCAAACGATGACGGTCATCACTTGGACGAAGAGTCCGCTGAAGTGCCTGGTATTTTGACTGGTTATACCAGAGATACGATCGCTCACTTTAATCCTCGCAAAGTAGATGGGGGATTTCGACAATTGTGGGAACGTGTTCCCCTTCAAAAAGTCGATGATATTAAGCGGAGATAG	MDEDFLANDDGHHLDEESAEVPGILTGYTRDTIAHFNPRKVDGGFRQLWERVPLQKVDDIKRR*
Dm_2L:51311	25	ATGTTTCTATTTTTCACATTGATAACTCAGCCCGAGATCACCGGAACTGAGAGCTTTATGGGACGCAGCTTCGAGTGTCAATAA	MFLFFTLITQPEITGTESFMGRSFECQ*
Dm_2L:73290	14	ATGCGTCATAAATTTATAAACAATACACCCAAAGCTAATTAG	MRHKFINNTPKAN*
Dm_2L:17975	17	ATGCAATCATTTGACAACAGGACGAAAATATTTTCATCCATTGTGTCCTAA	MQSFDNRTKIFSSIVS*
Dm_2L:86496	15	ATGAACAGATCTTGTAGACGCCGCCATGGACCAAATGCTCCTTAA	MNRSCRRRHGPNAP*
Dm_2L:77549	36	ATGTGCGCATCGTTAAATTTTCAAAATGTATTTCTCTTGTTCCTCATCCACACACACACATTCTCATCCCCGTCCACATTCACATCCTCGCTGATTCCGAATCCGATTCCCAGGCATGTGTGA	MCASLNFQNVFLLFLIHTHTFSSPSTFTSSLIPNPIPRHV*
Dm_2L:19363	15	ATGCATGAAATGTCTATTCTAATCCGGAAATTAAATTCCATTTAG	MHEMSILIRKLNSI*
Dm_2L:38823	13	ATGGAGTTGCTCGAGTGGCGTGAATTTCAATTAAATTAA	MELLEWREFQLN*
Dm_2L:2842	17	ATGTGTAAATGCTTACGAATGCCGATAGAGGCTCGCACTAATGACCAATAA	MCKCLRMPIEARTNDQ*
Dm_2L:37352	15	ATGCAACCAAATGAAGTGCCAGAAATGCGAAGCGAAATTGCATAA	MQPNEVPEMRSEIA*
Dm_2L:953	13	ATGACGCGGGCCTCTCGTTTCATGTTCGACATTTCTTAA	MTRASRFMFDIS*
Dm_2L:72236	19	ATGCCCCATGGCATCCATAATAATGTTAAATGCTTTATAATAACCATAAATGTTTGA	MPHGIHNNVKCFIITINV*
Dm_2L:75204	12	ATGTTTGCAGCACGTTTCCACTTTCGCACTTGGTAA	MFAARFHFRTW*
Dm_2L:18428	56	ATGAGCAGAGCTCCCGACCAGAAAAACAGAAGCCACCGCGGAGGAGGATGGAAAAAATCAAGTTTGCATTTCAACACATGCTGTTGCCACCATTCCAACCCTGGAAAAAAAAAACCCCCACTTGTGGAGGGAGAGGAACCCTGGGGGCATTTTCATGCCCAGCCATCCATGTAG	MSRAPDQKNRSHRGGGWKKSSLHFNTCCCHHSNPGKKKPPLVEGEEPWGHFHAQPSM*
Dm_2L:16811	19	ATGGGTGGCCCACATGTCGAGGGCCATAAAGTAGAAAATTATCACCTTTTAAATTGA	MGGPHVEGHKVENYHLLN*
Dm_2L:65387	24	ATGCGTAACTCACAATTATCCCTCATTGTGTGGGCGTGTCCCCACTGGCATGACGATGGGGGCATGGATAATAGTCACTAG	MRNSQLSLIVWACPHWHDDGGMDNSH*
Dm_2L:19173	19	ATGCAAACAAAGTTAATTTACATTTTAAAATCCATCAGATTGCAAAAGCTTGTTTAA	MQTKLIYILKSIRLQKLV*
Dm_2L:110263	14	ATGCTTTCCTGTTACCAAAACACGATGCGTCATTTTGACTGA	MLSCYQNTMRHFD*
Dm_2R:16737	20	ATGTCCTTGCCAACGCTGCCAAAACCGCCTTGGAAAATTAGCATCAAACGCATAAAATGA	MSLPTLPKPPWKISIKRIK*
Dm_2R:74113	14	ATGACAAATGTTTTTGTTTACCCCAACATAATTCTTTTGTGA	MTNVFVYPNIILL*
Dm_2R:47847	18	ATGCAAAACCGGTCGGTCATTGATTTTTGGTTACTGCAAATTGTCTGGCCATGA	MQNRSVIDFWLLQIVWP*
Dm_2R:90287	19	ATGCACACGGCACAACTAAGAAAATACAGTTTGCGTAATAAAAACAGCACTTTCTGA	MHTAQLRKYSLRNKNSTF*
Dm_3L:114613	16	ATGACAGCAAAATGCATATTATGCATAATTAACTGTTTATGCGAATGA	MTAKCILCIINCLCE*
Dm_3L:103418	17	ATGGAGCTAAGCGCGCAGGTTGATTGCGTGCAATTTATTAAGACGCGCTAA	MELSAQVDCVQFIKTR*
Dm_3L:20105	14	ATGAACACCGCAATGAATGTGCGCCGCATGACAAATACGTAA	MNTAMNVRRMTNT*
Dm_3L:30626	14	ATGCGAAACAGATCAAAGCAAATTATGTGCAACGCCTCTTAG	MRNRSKQIMCNAS*
Dm_3L:28595	18	ATGGCAATGTCGTTTGCAGCTTGTCCTACTTGTAATGTGCTGGCGCACAGCTGA	MAMSFAACPTCNVLAHS*
Dm_3L:67006	17	ATGATAATTGCACAAATCTGGCTATCAATTGACGACCATCGAAGACCTTAG	MIIAQIWLSIDDHRRP*
Dm_3L:63873	14	ATGTGTCGATATTATTACGGTAAACAGTCTGATGCGTTTTAA	MCRYYYGKQSDAF*
Dm_3L:29783	22	ATGCTTATGACCATAAATTGCCCAGCAAACCGTGACCATAAATTGGAGCTAACAAAGAAATTATGA	MLMTINCPANRDHKLELTKKL*
Dm_3L:67585	28	ATGGCCGCGTTGTCCTTGGCTCCCTGCTGCTGTTGGACAGCGGTGAAAATTGATAAAATGATATTGATGAATTGCACATGGCTATGA	MAALSLAPCCCWTAVKIDKMILMNCTWL*
Dm_3L:6805	18	ATGTTTGCCCATATATGGTACAGCCAGCTATATAAATATGTGAACAGCTTTTAG	MFAHIWYSQLYKYVNSF*
Dm_3L:3403	24	ATGCATAAATGCCTTTATAATCATTTCGTTGAACAAAATTTAGACGTCACTTGGCTGTCAGTTGGGGCTTGA	MHKCLYNHFVEQNLDVTWLSVGA*
Dm_3R:105505	14	ATGTCTTGCGGCGCATGCGCAGCCTGCCGCGCAAATCCTTAA	MSCGACAACRANP*
Dm_3R:74790	14	ATGAGGCCTAAGGTGATGTTTAAATGCTTTGACTTGGCTTAG	MRPKVMFKCFDLA*
Dm_3R:22217	17	ATGAACTTTTTTGTGATTGGCTTTCTGATCATGCAGGCGGCAAGTGAGTAA	MNFFVIGFLIMQAASE*
Dm_3R:91263	14	ATGCGGTCAAAGAGTTTAACACGAATGAAATTCCTCAATTAA	MRSKSLTRMKFLN*
Dm_3R:4890	17	ATGGAAACATTCGCTCCATTGCCCATAAATATTTGTTACCGCTTATGTTGA	METFAPLPINICYRLC*
Dm_3R:121003	20	ATGCCGTTTTCTCTCATTCAATTTGCATTCGGGGCGCATTTATTTATTCAAATTGTGTGA	MPFSLIQFAFGAHLFIQIV*
Dm_3R:111051	15	ATGCTCGTCCCACGAAACCCACGACTACCACGATCCAATCAATGA	MLVPRNPRLPRSNQ*
Dm_3R:127243	15	ATGCGGTCGATCCCTGGGCATGTAAATTGGCCGCATTGTTTATGA	MRSIPGHVNWPHCL*
Dm_3R:4881	14	ATGAAAAGTTTGTCGTGGCTAATTTGCTTTATGGCATTTTAA	MKSLSWLICFMAF*
Dm_3R:53371	19	ATGGAAAGTGACGCGTTCATGTTTTGTGTCATTTCGCAGCCATTTGATGTATTGTGA	MESDAFMFCVISQPFDVL*
Dm_3R:118955	14	ATGTGCAGGCAAATGGTTGCCATATGGTGTGGAAGTGGAAAAGCCTGA	MCRQMVAIWCGSGKA*
Dm_3R:77930	17	ATGTGGAAAATATTCAATAAGTTGGAAATTATGCAAACGAGCGCAAAGTAA	MWKIFNKLEIMQTSAK*
Dm_3R:21945	28	ATGCTGGCGCCAGACAAGTCTTATGCTGATGATGATGACAGACTTAGGCACCGTACACAAAACAAATCCAACCTGTCACACTAA	MLAPDKSYADDDDRLRHRTQNKSNLSH*
Dm_3R:88432	30	ATGATGCAAAGGCAAGATTTAATCATAATTACTAAATCTATATATACAGTAAATATATATATCTTTCTCTATAAATATATATATTTGAGTATATAA	MMQRQDLIIITKSIYTVNIYIFLYKYIYLSI*
Dm_3R:117816	26	ATGTTCATTAATGAAAAACCGGACCAACTGTCAAACAGAATCTGCAAATCATTCGACGCGACGGCTGTGCGCCGTTGA	MFINEKPDQLSNRICKSFDATAVRR*
Dm_3R:43698	16	ATGATTAATTACACGCGTCCAAGATTAATTGAAATCAATCAAAGCTGA	MINYTRPRLIEINQS*
Dm_3R:43399	21	ATGATGATTTTACAGCTTAAAACGAATTTTATGAGCATATGCCATTGTTTTGAGTTATTGTGA	MMILQLKTNFMSICHCFELL*
Dm_3R:64689	17	ATGAGTGCAATTAGAAAATGCGCTAGACTAAATTGCACAATTGACAAATAG	MSAIRKCARLNCTIDK*
Dm_3L:16486	21	ATGTGTCAGCATCGGTTGCATATTAATGGCCCGGAGGTGTGCATGCCAATTGTCATGCGCTGA	MCQHRLHINGPEVCMPIVMR*
Dm_3L:16504	17	ATGACAATTGGCATGCACACCTCCGGGCCATTAATATGCAACCGATGCTGA	MTIGMHTSGPLICNRC*
Dm_2L:92167	15	ATGCACTTGGCTGGGCTTTGGTTATGGCTGGTTGGTTATGGTTAG	MHLAGLWLWLVGYG*
Dm_2L:57082	14	ATGTCATTTTGGGGAGCATTTCATTTTACTCGGTTGCCATAG	MSFWGAFHFTRLP*
Dm_2R:9553	15	ATGACGTGGTATTTATTAATTTCTTTGACAAATCTGTTGCGTTGA	MTWYLLISLTNLLR*
Dm_3L:44995	39	ATGCCGAGCAATTTACGACGCTTTTTGGCGCTCAGCTTTGTCCAAATGGTGCTGCTGCCCTCCACCAGCAGGAACTCATCGCATAAATCATCCGTCTCCTTTGCGATGCCGCCGTAG	MPSNLRRFLALSFVQMVLLPSTSRNSSHKSSVSFAMPP*
Dm_3R:56091	35	ATGATCGCCGCTCGCTCGACAATTCCTTTACAGCTGTGTATATACCCAAACATTCATTTCGTGTGCTCAGCAACCACAAAAACTCATTGCAAACAAAATGATCGACGATAA	MIAARSTIPLQLCIYPNIHFVCSATTKTHCKQNDRR*
Dm_3R:67993	16	ATGAAAAAGAAACGTTGGTACTTGTTAGTTTTATCTGCATATCATTGA	MKKKRWYLLVLSAYH*
Dm_3R:69072	18	ATGCTGCTGAGTGCGCTCCGGCATCAAAATGACTACACAAACTTTTCAAATTAG	MLLSALRHQNDYTNFSN*
Dm_X:87998	18	ATGCCTGCGATTAGCATAAAAAAGCAGTTAACAATTTGTACAACATTTATCTAG	MPAISIKKQLTICTTFI*
Dm_X:26695	15	ATGTGCGTGCCTTTGGCTTTGATTTTGATTTTATTAAGTCAATGA	MCVPLALILILLSQ*
Dm_X:40409	18	ATGCTTGAAGTGGAAAAATGTAATATCCTTTGGGCACAAAGGATGTGCATATAA	MLEVEKCNILWAQRMCI*
Dm_X:78797	17	ATGCGCTCGTTTACACCTCAAGTGGCAATCATTTGCCATCGCCCCCAGTGA	MRSFTPQVAIICHRPQ*
Dm_X:68233	17	ATGTATAATAATGCCAAATGCCGAAATGATTTCAAATGCAATTTCAATTGA	MYNNAKCRNDFKCNFN*
Dm_X:87910	15	ATGGCATTTAATGCAGTTTTGGATACAGAAAAACTGTGCGTTTAG	MAFNAVLDTEKLCV*
Dm_2L:99504	20	ATGGCCAAGACAACTTTCTTCTTCCTCTCTCAGGTGCAAACTGGTTTACTTATGATGTGA	MAKTTFFFLSQVQTGLLMM*
Dm_2L:62297	15	ATGGTTGCTCGGAGGCTGCATTTATTGACAATAAACAGGTCATAA	MVARRLHLLTINRS*
Dm_2R:27346	16	ATGAAGTGTAGCGTAATAAAATGCACACAATTTACGCAATTTACGTAA	MKCSVIKCTQFTQFT*
Dm_2L:68178	17	ATGGCACTTTTGATGGCTGTAATTCAAATGAAAATTACACAAATGAATTGA	MALLMAVIQMKITQMN*
Dm_2L:64723	21	ATGGCGTTAATCCATGAATTATTGCCTAAAAGCATGCCAAAGCGCATTAAAGTCGAGGGGTGA	MALIHELLPKSMPKRIKVEG*
Dm_2L:17766	47	ATGTGTAAAGGGCAACTTGTTGTACAGCACCACTTGAATCCTTTTACCAGGATGTTTTGCTACGGAATTATTATGTCGAGCTTTGCGCTCCACCAAATCCTACACCACCAACATCACACACCAATCAAATCGCTAATCTAA	MCKGQLVVQHHLNPFTRMFCYGIIMSSFALHQILHHQHHTPIKSLI*
Dm_2L:99555	13	ATGTTGGCTATATGGCCCTGCTTCGTAAGATATAGATAG	MLAIWPCFVRYR*
Dm_2L:72485	16	ATGGCCCACATATCATTGATAGATCGATCAAATGTGGAACACTGGTAG	MAHISLIDRSNVEHW*
Dm_2L:92682	31	ATGATGTCGCCAAAATCGTTGACGAGGATCTGCCACCGAGGGTGCCGCGCCTGGATTTGGAGGACTCAATGCCTGCCGCTACGAGTGTCAATATGA	MMSPKSLTRICHRGCRAWIWRTQCLPLRVSI*
Dm_2L:64225	17	ATGCAACTTGGTCCTGGTGATGATAATAATTATGGGCCCTGCAGGCGATAA	MQLGPGDDNNYGPCRR*
Dm_2L:93850	17	ATGATTGCCAGACATTGCTGTTGCTTACCATTTCAGATTACGGCCAGAGTTTAG	MIARHCCCLPFQITARV*
Dm_2L:72243	18	ATGAAAATTGAGAACCCGCAACGCCCCAAACTGTCAGTTATCCATCACGATTGA	MKIENPQRPKLSVIHHD*
Dm_2L:73809	14	ATGGCTTGCAACTGCCAGGCTGTCGGATATGCACTGACATAA	MACNCQAVGYALT*
Dm_2L:77946	15	ATGATTGATGACATTGCCAGACTGCGTTTCGCCATCATTTATTAA	MIDDIARLRFAIIY*
Dm_2L:74062	13	ATGATATATCTATGCAAATTACGGCACACAAATTATTAG	MIYLCKLRHTNY*
Dm_2L:74072	21	ATGGCAAAAGTTATGCAACCAATTTACATACAAAAACAACTCAATAAACGTGCGAAATGCTAA	MAKVMQPIYIQKQLNKRAKC*
Dm_2L:67135	13	ATGGCATTGCAGGGCAGCTACATGGCTTATATGCCATAA	MALQGSYMAYMP*
Dm_2L:110666	16	ATGCATTTATACAAACACGCAAATTATGCAAACGGCTACCGCAAATAA	MHLYKHANYANGYRK*
Dm_2L:86879	14	ATGAAGCGTTCAACTGCGAATCTGGTTCAACTATTTGATTAG	MKRSTANLVQLFD*
Dm_2L:64951	19	ATGGATTTCTACGTGACAAATCTTTATTTAATTTCAAAAATGCGAAATAAACTTTGA	MDFYVTNLYLISKMRNKL*
Dm_2L:19070	16	ATGTTGTTGTCGCATAAATTTTGCGGCTTCTTAAGTCGCAAGCAATAA	MLLSHKFCGFLSRKQ*
Dm_2L:11698	15	ATGATTACACGGCGTATGAGTGATTTTAATTTAACGCAGAGATAA	MITRRMSDFNLTQR*
Dm_2L:88805	14	ATGCAATTTGGCCAAATGTATTACATTCAATTTGAATACTAA	MQFGQMYYIQFEY*
Dm_2L:43470	19	ATGCGTTCATGCTTGGCAGCCAATTCAAGTCGTGTCATTTTGTTGAGTTTGTGTTGA	MRSCLAANSSRVILLSLC*
Dm_2L:72229	19	ATGTTTCACTTGTCGTCGTTTAATGCCATAAAAATGGGTATGTGTCTTATTAACTGA	MFHLSSFNAIKMGMCLIN*
Dm_2R:59382	18	ATGGCTTTAAGTGTAATTACCATTTACATGGCTTCCATGCCTGCCAGCTGGCTGTATTAA	MALSVITIYMASMPASWLY*
Dm_2R:45711	15	ATGGCATGTGAGAAATGGCGCAGAAAGTGTGACACAAAATTGTAG	MACEKWRRKCDTKL*
Dm_2R:16740	38	ATGCCGTACAAGTTAATTCAGTTAAAGGACCCAAAAAGTCTGGTGTGCATTTTCGGCTATACAAATGGACGGGGTGAGCTTTGGGCGGGTGGCCGGCTTTGCCTATGCATGTATTAG	MPYKLIQLKDPKSLVCIFGYTNGRGELWAGGRLCLCMY*
Dm_2R:60360	25	ATGCAATTGAGAAATTTATTAAAAATCATTTTCATTAATTTGGTTATTTATGCCCAGGATCAAACATTCAATTAG	MQLRNLLKIIFINLVIYAQDQTFN*
Dm_2R:62793	14	ATGAACAAGATTTATAACTTTTTGGCGGCGACATTTTCCTAG	MNKIYNFLAATFS*
Dm_2R:71662	14	ATGTATCAAGGAAAACCAGTTCCCGGAATCGCAATTAGATAA	MYQGKPVPGIAIR*
Dm_2R:73038	15	ATGCAGCAAGGATATAAATTACATAAAGCAGCGCGAGATGACTAA	MQQGYKLHKAARDD*
Dm_2R:10603	18	ATGCGCATAAAATATAAGAGGGTTGTTCATATCCCCAGCACAATGGATGCATAA	MRIKYKRVVHIPSTMDA*
Dm_2R:87295	38	ATGCAGGTTCCCTTCCATTCCGCTTTCCATTCCCCCTACCCATTGACCAGCCCCCCCCACCCTCTCCCATCAGCTTGTTTGGGGCTCCTCGCGTTTTTCGCGCCGCGCAAGCCGATAATTTATTAA	MQVPFHSAFHSPYPLTSPPHPLPSACLGLLAFFAPRKPIIY*
Dm_2R:48420	14	ATGCCGTCGACAATTGCCGTAAAAGTTTATCGCCCGCATTAA	MPSTIAVKVYRPH*
Dm_2R:16922	13	ATGCAAATGTCTGCCTGTCATTTCTGTTCATTTACTTAA	MQMSACHFCSFT*
Dm_2R:78339	22	ATGGCAATACCAATATTTCAAGCCAATTTGCTGCAGCTAGCCGCCAGCGGACTGCCAACAAAATAA	MAIPIFQANLLQLAASGLPTK*
Dm_2R:69453	15	ATGAGCACAATTATGCATTATTGCAGCTCGTTGCATCGAAAATGA	MSTIMHYCSSLHRK*
Dm_2R:59248	22	ATGGTGCGTCATTATTTTCATTTATTGGCACAATCAGTCAACGTTTTATTTCCGGAATGTAATTAG	MVRHYFHLLAQSVNVLFPECN*
Dm_2R:73589	24	ATGTTGCACGTAATTTGCATTGTTGTTGCCTTTAATTGCTTAGTGTTAATTGCTGTAATTGCGGTAAACTAA	MLHVICIVVAFNCLVLIAVIAVN*
Dm_2R:49731	13	ATGAAACATAAATCAGTGAAATTCTATACATGCCACTGA	MKHKSVKFYTCH*
Dm_2R:37264	15	ATGCATATAATATTGGCTAATGATGTTTGCAGTTGCGGGGCTTAG	MHIILANDVCSCGA*
Dm_2R:92270	17	ATGTATTTGTATAGAAAAATTATTATGATTATGACGATGAATAATAAATGA	MYLYRKIIMIMTMNNK*
Dm_2R:46221	19	ATGAATTTTAATGAGTTGCCAAATGATGCCGAAGCGTTGATTTTCCATAATTATTAA	MNFNELPNDAEALIFHNY*
Dm_2R:67343	13	ATGTTTTTGTGCCGCATTTATGTGTTTTTATTGTGCTAA	MFLCRIYVFLLC*
Dm_2R:30549	15	ATGCAAATTATTAAACGTTTTCTAATAACTCATTATGCCGCGTAA	MQIIKRFLITHYAA*
Dm_3L:60758	16	ATGCAAATGTCACGTTATCCGTGTCGCGCATTGTCACTGCGGAAATAA	MQMSRYPCRALSLRK*
Dm_3L:3980	15	ATGCCCGTTAGTTTTAATAAAGTTGCTAACTGTGAAAAGACGTGA	MPVSFNKVANCEKT*
Dm_3L:115749	16	ATGGCCAAGTGCCAATTAGCAAGCAAAATAGATTGTAGTAAATTTTAA	MAKCQLASKIDCSKF*
Dm_3L:109343	18	ATGTCTGAATGCAAGCAGATTGAATTACAAGCTGGCCGAGCAAATGCTTTCTGA	MSECKQIELQAGRANAF*
Dm_3L:67714	15	ATGCCAAAGATGCGTGCTAAAAGATTAAAGCCTGACACGAAATGA	MPKMRAKRLKPDTK*
Dm_3L:34208	17	ATGTTGGCGCAAAAACTTTTCGAGATTTGTGTCAGCTCGTTTGAGAATTAG	MLAQKLFEICVSSFEN*
Dm_3L:86706	21	ATGTCCGGGGCATTGTTGCTGCTCCTGCACGCGCCGCACGATTTTGCAAATAAATACAAATAA	MSGALLLLLHAPHDFANKYK*
Dm_3L:65760	15	ATGAGCCAAGGCATTGAGCATAAAATATTGTCGGCGATATTTTAA	MSQGIEHKILSAIF*
Dm_3L:15172	15	ATGATTATGTGTCAATATGCAAAAGGCGATTTACACGCAAGTTAA	MIMCQYAKGDLHAS*
Dm_3L:104347	22	ATGAAAAGAGCAATCGAGTGGCACACAAAAAGCCAAATATGTGCATTAAATGTGCATTGGCATTAA	MKRAIEWHTKSQICALNVHWH*
Dm_3L:30858	14	ATGCAAATAAGTGTAACCGATATTACATGTAATTGCTGCTAA	MQISVTDITCNCC*
Dm_3L:88569	14	ATGGCGCACACAAAATGCCGGAAACCAGACACAAAATGTTAA	MAHTKCRKPDTKC*
Dm_3L:30699	13	ATGTTATTATATTTACACCATAATTTGCATGGCAATTAA	MLLYLHHNLHGN*
Dm_3L:111916	15	ATGTGGCACGCTTTTAGGCTCGCATTATGCCAAGTGTTTGAGTGA	MWHAFRLALCQVFE*
Dm_3L:109263	13	ATGTCACAAATTGTTTGCCAAATCGCGCATTGGACATGA	MSQIVCQIAHWT*
Dm_3L:27616	14	ATGGGTAACCCGCTAATCCTCTGCGCCTGTCATAAACATTGA	MGNPLILCACHKH*
Dm_3L:64165	17	ATGGCAACAAACTACGTAATAATAATTGTCAATTGCCAACACGTACGATGA	MATNYVIIIVNCQHVR*
Dm_3L:66295	16	ATGATTGCGTGCCTAAGCGCCATCTTACGGTTGATAGCTTCATTATAG	MIACLSAILRLIASL*
Dm_3L:115407	15	ATGCAATTATTATTTGGCTTTTATTTAATGCAATTAAAAAATTAA	MQLLFGFYLMQLKN*
Dm_3L:111246	14	ATGCTAATTCAATTTTGTTTGCCTTGTCTACACGCCATGTAA	MLIQFCLPCLHAM*
Dm_3L:110931	23	ATGTTTTACTTATGTATTGCTGTGCTATCTTCTGGCAAAAGAAATTGCATGTATTTCGTCTGGAATTGA	MFYLCIAVLSSGKRNCMYFVWN*
Dm_3L:60684	15	ATGCAAATGCCATTCACAGGTAATTACCACGCTGCACCGTTATAA	MQMPFTGNYHAAPL*
Dm_3L:104520	13	ATGACTTTTGTATGTGTTAATATAAAGTTTATTATTTGA	MTFVCVNIKFII*
Dm_3L:15440	21	ATGCAGATAACGATCGTCGAACACAAATGGTGCAGAAATAAACACGAGTGTAGATGCAAATGA	MQITIVEHKWCRNKHECRCK*
Dm_3L:68880	34	ATGGGTTTCTGTACTCCTTTGGTCTGGTTTGCATTTCTTGTGTTTGACTTTAATGCGCTTTCAATAAAATTTTATGCGAATTTTGCCTGCATGCAAATTTTATAG	MGFCTPLVWFAFLVFDFNALSIKFYANFACMQIL*
Dm_3L:42993	16	ATGTGTGGCTGGGCACGTTTTTGGCAATTAAAAGCATATGCGGGCTAG	MCGWARFWQLKAYAG*
Dm_3L:109315	20	ATGGTCCATTCCACCTACTCGGCAATAAATCATGCCTTAATTTATGTCGCCACTCAATAA	MVHSTYSAINHALIYVATQ*
Dm_3L:36802	16	ATGGCACAAAGGGGACTTGGCTTCAATTTTCTTTATATTACAGCTTGA	MAQRGLGFNFLYITA*
Dm_3L:62813	17	ATGCTGACTAATGTAGAAAATGTGAGCAGAAATTTACCTGGAAAACTATAA	MLTNVENVSRNLPGKL*
Dm_3L:104606	13	ATGATAGACAAGTTCTGGCCTAACCATAAGATGCCATGA	MIDKFWPNHKMP*
Dm_3R:93085	16	ATGCTAATTAGAGCGACGGCCTCGGCCTTGTTTTTATGCGCCTCTTAG	MLIRATASALFLCAS*
Dm_3R:43715	26	ATGGCGCGAAACAAAAGTCAAAACAAGCGCAACATGAATGAACCTTTTAACATACTTGTAGTTACTAATTCCAGGTGA	MARNKSQNKRNMNEPFNILVVTNSR*
Dm_3R:130916	17	ATGGTGGCCAACGCTAATAGCGATCGAATTTATGGAATTATTTCATTGTTCTAG	MVANANSDRIYGIISLF*
Dm_3R:91614	35	ATGTTGGCCGCCTCTCGTTTTGCATTAAAATTGCATTACAATTGCCGTGGATGGGGCGCTGTTGTTGCTATCTTTGTTGCTTTTATTACGGCAATTGTTTCTGCGTTGTTTCTGCCCAAATGA	MLAASRFALKLHYNCRGWGAVVAIFVAFITAIVSALFLPK*
Dm_3R:122663	17	ATGCAAAAACAAATTACCAAACAGTCAAACTGTCAATTACGGGGCAATTAG	MQKQITKQSNCQLRGN*
Dm_3R:120568	14	ATGACAAACGCAATCACAATAAGAAATTTCACAGTTAGTTAA	MTNAITIRNFTVS*
Dm_3R:32092	14	ATGAAAATTCAATGCAACTTTGTCTATTCGATGTCAAAATGA	MKIQCNFVYSMSK*
Dm_3R:111406	13	ATGACTGAACATTACCATAAATTACACAGAAATAATTGA	MTEHYHKLHRNN*
Dm_3R:140290	13	ATGAACATGAAAAGTTGCCAAGTCAAATGCTGTCACTGA	MNMKSCQVKCCH*
Dm_3R:118170	16	ATGGCGAAAAATTGTCAAACTGCCGGCCGCGGCCCCAAAGTCAGTTAG	MAKNCQTAGRGPKVS*
Dm_3R:127222	36	ATGTCCTTGCTTGTTGCATTGTTTTCGTATAATAAAATTAAACTTATGCACTCGCTCTCCGGGTTTCTGGGGCGACTTCCCGCCCGGGGCGCTTGGGTGAGCATTTGTTAA	MSLLVALFSYNKIKLMHSLSGFLGRLPARGAWVSIC*
Dm_3R:42484	20	ATGTATTTACGCAAGCACCGGAAATTGGGTGCCACGAGCTGGGTGGCAAGGCAGCCATAA	MYLRKHRKLGATSWVARQP*
Dm_3R:24290	16	ATGAAATGCAGCAAATGTGTTTACTTAAATGAAGTGAGTGAAAATTGA	MKCSKCVYLNEVSEN*
Dm_3R:42931	14	ATGCGTCCTCGTGACAGCGATTTTTTCTCGTTAAATCCTTAA	MRPRDSDFFSLNP*
Dm_3R:74579	44	ATGCTGACAGAGAGCCAGAATGGGAATGGTCTGGAATCCAGATCCAGTTCACCACCCTGCATCATCGTCTGGGCCCGTCATCATCATCTGCATTGGCTCTTTATGGGCATTGTCAATGTCCCGGGACGCATTTGCATCGTACGGTTAATTGTGACCGCTATTTGTTGA	MLTESQNGNGLESRSSSPPCIIVWARHHHLHWLFMGIVNVPGRICIVRLIVTAIC*
Dm_3R:123798	13	ATGAAATTGTCTCAATGCGAGTTTTGCATGCTGGTGTAA	MKLSQCEFCMLV*
Dm_3R:101951	18	ATGCAACGAAATGAAGTTGCAACAAGATACTTTACTTTACTTAAGGGCAAGTAG	MQRNEVATRYFTLLKGK*
Dm_3R:131233	25	ATGTCGAGGGCAATTAAAACGAGCAACGGCGCGCAAAACGCACGAAACGGAATTAAAAAGGCATCTTGTTATTAA	MSRAIKTSNGAQNARNGIKKASCY*
Dm_3R:57936	16	ATGATCCGTCTATGTTATAACTTATATGCAAACCGGCTGCCAAATTGA	MIRLCYNLYANRLPN*
Dm_3R:103361	16	ATGACTGATATAATTAGGCACGTTATATGCCAATTAGCGGCGTGTTGA	MTDIIRHVICQLAAC*
Dm_3R:32132	22	ATGTACATTATATTAAAAAGCCAAATAAACGACAAGCGGAAGCGCAGCCATTTAAGTGGAAGTTAA	MYIILKSQINDKRKRSHLSGS*
Dm_3R:96431	16	ATGAATAATTTGTTTATTTGTCAAAGCCAACGGCACTGGCGCCGGCGTTGA	MNNLFICQSQRHWRRR*
Dm_3R:65015	22	ATGTCCGCCCGGCCACTTGCAGTCCACTTGCAGCTGCCATTATGCAATGTCACGATTCGCGAGCGCGCATAA	MSARPLAVHLQLPLCNVTIRERA*
Dm_3R:51626	18	ATGCAAATTAAAATTCATGTCAAGCAGATTGGATTATCCTCACGCAACATTTAA	MQIKIHVKQIGLSSRNI*
Dm_3R:53466	19	ATGGCCAATAATTTTGCAGGCAACAAGAACATGAACCGGAAACATAACAAATCATAA	MANNFAGNKNMNRKHNKS*
Dm_3R:117667	18	ATGGGTAACGTTTCGCCATTTAGCTCGATTGCAGTTGCAAACATGCGATTTTGA	MGNVSPFSSIAVANMRF*
Dm_3R:10827	15	ATGTTTATGCCACTTTATGCAAAAATAATTGCACAATTAGTTTGA	MFMPLYAKIIAQLV*
Dm_3R:139404	14	ATGCATATTAAACTTATCGCTGGCAAACAACCGCAATTATAA	MHIKLIAGKQPQL*
Dm_3R:37600	35	ATGTTAGTGTGCATATGCTTTTGCATGCTCACGGGCGTCTCAGTGAAATTGTGGCAATTCCAGCGAAAGTACGCGCATGCAACTTACTTTTTGCCTTGTTTTCATTCTTAA	MLVCICFCMLTGVSVKLWQFQRKYAHATYFLPCFHS*
Dm_3R:52353	15	ATGAGGAAGGAAATCGCTCTAATTGGATGTCAACAAACATATTAA	MRKEIALIGCQQTY*
Dm_3R:39937	26	ATGTATTCCGTTTTGTCATCGTCGCCTTGCCGCTGGAGCACCACCCGCGTCTCAGGAAGCGGAATCACGTTGGCGTAG	MYSVLSSSPCRWSTTRVSGSGITLA*
Dm_3R:55667	17	ATGATCTGGGCTATAGTCCCGCATAATTGTCACGCCGCATTTGTGAAATAA	MIWAIVPHNCHAAFVK*
Dm_3R:45544	29	ATGATTGTGTGTATCAACTTTCGAGCTGCGTCAGTTGCGAATGCCATACAAATTATTAATTGCCGCAAAACGCACACAAATTATGATTAA	MIVCINFRAASVANAIQIINCRKTHTNYD*
Dm_3R:67577	17	ATGTTGAAATTTATCGATAATGACTTAAAAGCCTTCAGGACAATGATTTAA	MLKFIDNDLKAFRTMI*
Dm_3R:94604	17	ATGAGTTATGGCTCTTCAAGCGGCAACTGCAACCGCTGCATGCAACGTTGA	MSYGSSSGNCNRCMQR*
Dm_3R:3132	36	ATGGTTTTAATTTTTATGACTACACAACTTCGAGGCAGACAATTTAGTAGTTTGGCGGAGCGTGGATGGAAATTTAATAACTTTGTTTATGCGCACACTAAATCATAA	MVLIFMTTQLRGRQFSSLAERGWKFNNFVYAHTKS*
Dm_3R:86359	20	ATGTATATGGCCTTTAGATTGAGTTTGCACGAATGTACACAAGTTGTTCGAATTCGCATTTGA	MYMAFRLSLHECTQVVRIRI*
Dm_3L:106617	13	ATGATTATTGGTTTTTATGACTCTTTGATTATGCGATGA	MIIGFYDSLIMR*
Dm_3R:104390	37	ATGTGGAACGCTTCACGATTTTGCGTGTCATCCTTGCGCAGGGGCCATGCTAATCTTCTCTGTATCGTTCCAATTTTAGTATATGTTCTGCCGAAGCAAGAACGACGTTAA	MWNASRFCVSSLRRGHANLLCIVPILVYVLPKQERR*
Dm_2L:72539	21	ATGTCAAAAAGCCATCATAAACAGATGACATTTCCCATATTGAGTGGCGAAAGTAAAATTTAA	MSKSHHKQMTFPILSGESKI*
Dm_2R:52529	13	ATGAAATTACTTTTCGGTCTAATGACCATCATCTGCTGA	MKLLFGLMTIIC*
Dm_3R:78745	15	ATGTTAACATGGAATTGTTTTTGTAGGTGTTTCCTTTTAATTTGA	MLTWNCFCRCFLLI*
Dm_2L:39635	17	ATGACACAAAAATATGGGCTTAACCGGAAACGGATGTATTATCTGCGCTAA	MTQKYGLNRKRMYYLR*
Dm_2L:111222	17	ATGTTGGACACTAAACAGCGGGCGCTGCCAAATGACAACCAAACTACATGA	MLDTKQRALPNDNQTT*
Dm_2R:49948	21	ATGTGTCGCATCGTTTTAATTAAATATTTTCAATTTTATGGCCTTGTTTGCATTTGCATTTGA	MCRIVLIKYFQFYGLVCICI*
Dm_2R:71825	20	ATGGTCATGGTAAATTTATGCACAATTTTTCGCGCTTTCAAAAAATATTTGCATCATTAA	MVMVNLCTIFRAFKKYLHH*
Dm_3R:22955	21	ATGAGCCATGGCACGCCATTTGCATGGCGGCGTGTTGTTCAAATTAATTGTAAATGGTTGTAA	MSHGTPFAWRRVVQINCKWL*
Dm_3R:101559	14	ATGTCAAATTTCTGGACATGCAGCGAAAGGTTCTTAAATTAG	MSNFWTCSERFLN*
Dm_3R:55581	13	ATGTTATTTCTCGTTTCATATTTTCGCAGTTATTTTTAG	MLFLVSYFRSYF*
Dm_X:104010	19	ATGAGAAAGTGGCGCCAATGGTTAATGATTTTTAATGACTGTTTACACGAAGCTTAA	MRKWRQWLMIFNDCLHEA*
Dm_X:82356	18	ATGACGGGAAAATGTCAGTCACTATCACAGATCAAGCGTAGAAAAAATCATTAA	MTGKCQSLSQIKRRKNH*
Dm_X:91709	15	ATGCCCATGATATCATTCATTTCTCATTTCGGTTTCATTCATTGA	MPMISFISHFGFIH*
Dm_X:12770	18	ATGCGTGGCCCGTTGGCACGGCAAGGAGCATTTAAGAACATAAATAAAAATTAG	MRGPLARQGAFKNINKN*
Dm_X:41307	17	ATGTTACATATGCTAATGAAATCAACCAAAATTATGAGCAATTATGAATAG	MLHMLMKSTKIMSNYE*
Dm_X:39595	15	ATGAAAACGCATAAACATTTCAAAATGCCTGGCGCGGGTCAATAA	MKTHKHFKMPGAGQ*
Dm_X:39397	20	ATGATTCAACTTAATAAGCTGCACGCCCGGGTGTTGATGTGGTTGAGTGGTTTGATTTAA	MIQLNKLHARVLMWLSGLI*
Dm_X:71887	16	ATGCACAAAAGCGCGCCAAAGGACATGCCAAGGACAAACGTTAGTTGA	MHKSAPKDMPRTNVS*
Dm_X:72723	16	ATGCAGCGCCGATTTGTTTTGTTGTCCCCCCATTTGACTTTGAATTGA	MQRRFVLLSPHLTLN*
Dm_X:40360	18	ATGAAATTGAAATTCTTGCCGAGTTTACTTGATTATACTGTCACCAATAATTAA	MKLKFLPSLLDYTVTNN*
Dm_X:101233	15	ATGCGTGGTTGCGGTTGTTTTGGCTTTGATGGAGCCCAAGCATAA	MRGCGCFGFDGAQA*
Dm_X:95517	22	ATGCAGAGCGGGGGGTTTTGGCAACCAATTGGTTACAAATACATAATAAGAAACGGACAGATATAA	MQSGGFWQPIGYKYIIRNGQI*
Dm_X:5045	35	ATGAAGCTACAAGAAAGCTGCAGCATGAATAGCCCCGAGGCACCGCCAGGCCGCCTCCCACTCCTTGCGCTTTTCCATCTAACCCAGGTCCACATAAAAAAAACCCATTAA	MKLQESCSMNSPEAPPGRLPLLALFHLTQVHIKKTH*
Dm_X:3472	15	ATGCACTTCGAAATGTTTGCCCAATTTGGTTGGCCAACATTTTAA	MHFEMFAQFGWPTF*
Dm_X:105983	19	ATGAAAAACGAAAAACTGTCATCATGTGACGGGAATCAATCTAAAGTCATTTTATAA	MKNEKLSSCDGNQSKVIL*
Dm_X:36465	14	ATGTTTCGGTTAGCAATTCGAATTCCGAAGCAGTACAGTTGA	MFRLAIRIPKQYS*
Dm_X:85752	14	ATGCAAATTTATGCGCACAGATTGAGTGACATTAATGGATGA	MQIYAHRLSDING*
Dm_2L:58862	15	ATGAAGCATAAACAAACACAGGCCAAAAGCAAATGGAGCCAATAA	MKHKQTQAKSKWSQ*
Dm_X:67473	16	ATGCCGATGGCGTATCAACGTTTTGTCAACACATTTGCGGCAAATTGA	MPMAYQRFVNTFAAN*
Dm_X:35947	20	ATGCATGATTGTTATTGTTTGCAGTTTGCGTGGAATAACGTTTCTAGAGTTGTGAGCTGA	MHDCYCLQFAWNNVSRVVS*
Dm_3L:73166	36	ATGGTGGCGGAATGCTTTTGGAGGACTCTGCACATGGCTGCGGCATGGTCCTTGGGAAGTCCCAATTGCTGGATCTCCTCGCCAAAAATGCTTTCACTACAGCTATAG	MVAECFWRTLHMAAAWSLGSPNCWISSPKMLSLQL*
Dm_3L:18808	23	ATGAGTCGTGTGAGAAATAGCAGTAAAAATACATTAGTTTTTGTTTACACGCGTTTTTCAGGTCGTTAA	MSRVRNSSKNTLVFVYTRFSGR*
Dm_3R:77733	19	ATGCGTAAATTGAAATTGAGAGATTCCATCAAATTCACAGCCGTTCATTGCTTTTGA	MRKLKLRDSIKFTAVHCF*
Dm_3R:119206	41	ATGGCTTTTTTAGATGGCGTTTTGGTCTCTCGCTTGCTTTTTCTCGCCGCATTTGTGCTCCAGCTGGGCTTTGGTGATGAAGGGTGCAGCTTAAAAATGAATCATTTGACTTTTTCTTATTAA	MAFLDGVLVSRLLFLAAFVLQLGFGDEGCSLKMNHLTFSY*
Dm_3R:47750	25	ATGCAGCTGCATAAATGTTACTTCTACTTACGTAAATTACAAAATAAAGTTATTACGAAAAGTAATTTAAGTTAA	MQLHKCYFYLRKLQNKVITKSNLS*
Dm_3R:50162	14	ATGTTACACAAATGCTTAAAAGCCGTAGTTTGTTTGCCCTAG	MLHKCLKAVVCLP*
Dm_2L:88410	22	ATGTGTTTTGTGTTTGTTGTTTCTATTTGTCGAGCACTTAAAAGAAATAACCGCCACGTTCTATAA	MCFVFVVSICRALKRNNRHVL*
Dm_2L:75081	24	ATGACGCCACATTGCAACATGAACGCAAAATTGCAATTTTATTATATTTTAACAATGCACTTCGTTACGTGA	MTPHCNMNAKLQFYYILTMHFVT*
Dm_3L:60679	16	ATGGACGTAGAAACGTCTTTAGTCACCCGAATCTTGAGCAAACCATAG	MDVETSLVTRILSKP*
Dm_3R:81493	14	ATGCGATCAAACATTGTTGCATCAAATTTACGGTGCGTATGA	MRSNIVASNLRCV*
Dm_2L:97465	15	ATGAATTCAAATGTGTGCGTAATTGAGTTATTAAAATTTCAGTGA	MNSNVCVIELLKFQ*
Dm_3L:49354	16	ATGTGTTTCATGAATTTTAAATTGCATACGAAATTGCAAAAAGATTGA	MCFMNFKLHTKLQKD*
Dm_3L:67371	14	ATGGGTATACAATGTACGATAGTAGTGATAGTTAGGAGGTAA	MGIQCTIVVIVRR*
Dm_3L:17107	13	ATGCTTTGTAAATATTACGCAACTACATACGTATTCTAG	MLCKYYATTYVF*
Dm_3L:110126	14	ATGATTGCCTTGCAGTTTTCTTCAACTTGTAAATATGTCTAG	MIALQFSSTCKYV*
Dm_3R:88754	21	ATGCCAAAGAGGAAAAGGATTAAACAGCACAAAGGAAGCAGTCGGCGGAACTGCGGCGAATAA	MPKRKRIKQHKGSSRRNCGE*
Dm_3R:28946	16	ATGCAGGTTCCTCTAAATCCAACAATGTTCTGCAGCTTATACAAATAA	MQVPLNPTMFCSLYK*
Dm_3R:104000	18	ATGAAGCGCAAATATTTCAAGAGCAAACGACAAAAGCCGAGTCGCATAAGATAA	MKRKYFKSKRQKPSRIR*
Dm_3R:79541	22	ATGGCCAATGACCACCAAATTGGCAGTAAAGCATACAAAAATAACTTCAAATGGTCAAAAGGTTAA	MANDHQIGSKAYKNNFKWSKG*
Dm_3R:79472	14	ATGCTTTACTGCCAATTTGGTGGTCATTGGCCATTCACTTGA	MLYCQFGGHWPFT*
Dm_3R:92926	16	ATGCGTGTGGATGGACATGAACGTGTAGGATTCGAATTGACATTATAA	MRVDGHERVGFELTL*
Dm_3R:139009	20	ATGAAGACACAAACTAATCAAAATATTTTCGCAACTTTCCATTATGAAGTGAAAAGTTGA	MKTQTNQNIFATFHYEVKS*
Dm_3R:59177	18	ATGATAATCAAAATTGCTCATTCTAATATTTTTTATTGTAGATTAAAACAATAA	MIIKIAHSNIFYCRLKQ*
Dm_3L:69186	18	ATGCGTGCAACATGTGCGCTGAATGTTGACGTTAATATTAAGAAAAATAAATAA	MRATCALNVDVNIKKNK*
Dm_3L:108813	23	ATGTCTATGCATTTTGCTTTATGGTCCAGCCACGTATCAATTATGTGCCAAAGTGCTAATGGCTGTTGA	MSMHFALWSSHVSIMCQSANGC*
Dm_3L:11838	15	ATGGGTGGCATGAAATATTGCCGGCTAAAGTTTTTTCCAAAATGA	MGGMKYCRLKFFPK*
Note: Colleagues interested in these smORFs are encouraged to contact us for any further unpublished information.
